# Supplementary material for: Effects of targeting the transcription factors Ikaros and Aiolos on B cell activation and differentiation in systemic lupus erythematosus
Source: Lupus Sci Med. 2021 Mar 16;8(1):e000445. doi: 10.1136/lupus-2020-000445 (PMC7970264; doi:10.1136/lupus-2020-000445)
Supplement: Supplementary data [file lupus-2020-000445supp002.xlsx]

## Sheet: Plasmablasts
	baseMean	log2FoldChange	lfcSE	stat	pvalue	padj	IKZF1target	IKZF3target
A1BG	534.272	0.168541	0.30432	0.553828	0.579697	0.794749	no	no
A1BG-AS1	219.039	0.0267669	0.350181	0.0764372	0.939071	0.977225	no	no
A2M	45.9166	0.21346	0.492934	0.43304	0.664986	0.845821	no	no
A2ML1	10.9953	-2.73951	1.44909	-1.8905	0.0586914	0.284624	no	no
A4GALT	33.5362	-0.566559	0.639002	-0.886631	0.375277	0.647601	yes	no
AAAS	1911.01	0.282238	0.216517	1.30354	0.192392	0.471273	no	no
AACS	1882.43	0.100598	0.178476	0.563648	0.572994	0.790554	no	no
AAED1	341.243	-0.576835	0.722759	-0.798101	0.424812	0.684202	no	no
AAGAB	647.786	-0.43309	0.23848	-1.81604	0.069364	0.304731	no	no
AAK1	330.326	-1.315	0.556362	-2.36357	0.0180999	0.170967	yes	no
AAMDC	404.311	1.12008	0.340414	3.29036	0.00100061	0.0396308	no	no
AAMP	2519.72	0.344856	0.261411	1.31921	0.1871	0.465469	no	no
AAR2	2029.27	0.263462	0.176438	1.49323	0.135377	0.402967	no	no
AARS	15019	0.298548	0.212996	1.40166	0.161017	0.43515	no	no
AARS2	461.894	0.316516	0.335062	0.944648	0.344839	0.62387	no	no
AARSD1	636.329	-0.165829	0.322879	-0.513595	0.607535	0.812826	yes	no
AASDH	408.269	-0.532745	0.381263	-1.39732	0.162318	0.43614	no	no
AASDHPPT	3458.73	0.228603	0.2087	1.09537	0.273355	0.556032	no	no
AASS	83.7957	0.729642	0.569372	1.28148	0.200023	0.476791	no	no
AATF	1591.81	0.131212	0.273847	0.479144	0.631836	0.825682	no	no
ABALON	69.5239	-1.01263	0.4276	-2.36818	0.0178758	0.169903	no	no
ABAT	43.2157	-0.78233	0.743833	-1.05175	0.292912	0.575552	no	no
ABC12-49244600F4.3	99.1976	-0.877609	0.584128	-1.50242	0.132987	0.399169	no	no
ABC7-42389800N19.1	26.4346	-0.934469	0.824207	-1.13378	0.256887	0.541376	no	no
ABCA1	184.547	1.20779	0.48836	2.47315	0.0133928	0.150902	no	no
ABCA10	42.4384	-2.35647	1.34822	-1.74784	0.0804913	0.324411	no	no
ABCA11	34.4188	-1.25503	0.609801	-2.0581	0.0395809	0.23747	no	no
ABCA2	22.6837	-1.46523	1.12107	-1.307	0.191214	0.469562	no	no
ABCA3	120.36	-0.5506	0.576176	-0.95561	0.339269	0.618727	no	no
ABCA5	435.345	-0.468484	0.408772	-1.14608	0.251764	0.535615	no	no
ABCA6	68.7969	0.581366	0.803296	0.723725	0.469235	0.716097	no	no
ABCA7	429.473	-0.603886	0.337417	-1.78973	0.0734966	0.312462	yes	no
ABCA9	18.1227	-0.690196	0.952393	-0.724697	0.468638	0.715697	no	no
ABCB1	172.6	0.364579	0.40376	0.902959	0.366548	0.640222	no	no
ABCB10	624.884	-1.20202	0.559762	-2.14737	0.0317636	0.217317	no	no
ABCB4	122.183	-0.299353	0.471616	-0.634738	0.525599	0.759368	yes	no
ABCB6	2090.16	0.430064	0.221226	1.94401	0.0518948	0.270514	no	no
ABCB7	802.83	0.262036	0.321506	0.815026	0.415057	0.677701	no	no
ABCB8	1280.24	-0.0869499	0.194484	-0.44708	0.654817	0.838831	no	no
ABCB9	507.843	0.0900695	0.315868	0.285149	0.77553	0.904319	no	no
ABCC1	539.14	-1.13256	0.347839	-3.25599	0.00112999	0.0423596	no	no
ABCC10	389.459	-0.206411	0.393762	-0.524203	0.600137	0.808614	no	no
ABCC2	20.2068	-3.42554	1.25224	-2.73553	0.00622793	0.104899	no	no
ABCC4	262.63	-0.466041	0.236072	-1.97415	0.0483648	0.261184	no	no
ABCC5	243.502	0.122139	0.360036	0.339241	0.734428	0.883344	no	no
ABCC9	59.5426	-1.22058	0.71623	-1.70417	0.0883486	0.337249	no	no
ABCD1	69.8099	-0.93141	0.464986	-2.00309	0.0451673	0.252685	no	no
ABCD2	344.112	1.15332	0.337213	3.42016	0.000625854	0.0292894	yes	no
ABCD3	1616.86	0.30147	0.20881	1.44375	0.148809	0.421608	no	no
ABCD4	727.101	-0.066558	0.296497	-0.224481	0.822383	0.925121	no	no
ABCE1	4790.74	0.135414	0.17583	0.77014	0.441217	0.696438	no	no
ABCF1	1050.21	-0.56789	0.322732	-1.75963	0.0784704	0.321199	no	no
ABCF2	1779.04	0.224273	0.291001	0.770697	0.440887	0.696426	no	no
ABCF3	1250.12	0.168409	0.197182	0.854079	0.393061	0.662166	no	no
ABCG1	998.203	0.171666	0.669929	0.256245	0.797762	0.913946	no	no
ABCG8	13.7995	-0.255583	1.17737	-0.21708	0.828146	0.92862	no	no
ABHD1	27.6999	0.564628	0.707453	0.798114	0.424805	0.684202	no	no
ABHD10	1667.27	0.0944056	0.163686	0.576748	0.56411	0.784762	no	no
ABHD11	215.63	-0.348761	0.312133	-1.11735	0.263847	0.547339	no	no
ABHD12	1130.88	-0.756378	0.655386	-1.1541	0.248461	0.53151	no	no
ABHD13	900.557	0.249368	0.243103	1.02577	0.305	0.586848	no	no
ABHD14A	1070.58	0.352523	0.213561	1.65069	0.0988023	0.352127	no	no
ABHD14A-ACY1	129.688	0.517143	0.464808	1.11259	0.265883	0.549122	no	no
ABHD14B	975.868	0.255698	0.352958	0.724442	0.468794	0.715822	no	no
ABHD15	519.335	-0.433335	0.39728	-1.09075	0.275381	0.558291	no	no
ABHD16A	1457.08	0.360326	0.18144	1.98592	0.0470419	0.25726	no	no
ABHD17A	1733.94	0.113223	0.317397	0.356722	0.7213	0.877394	no	no
ABHD17B	804.376	0.181262	0.504943	0.358975	0.719614	0.87637	no	no
ABHD18	715.782	0.037982	0.251869	0.1508	0.880133	0.951661	no	no
ABHD2	1063.56	-0.286195	0.280456	-1.02046	0.30751	0.588623	no	no
ABHD3	3736.06	0.392825	0.193692	2.02809	0.0425511	0.24614	no	no
ABHD4	2883.49	-0.212511	0.269411	-0.788799	0.430229	0.688455	no	no
ABHD5	800.901	0.105387	0.221545	0.475691	0.634294	0.826922	no	no
ABHD6	373.981	-0.554636	0.401735	-1.3806	0.167401	0.442295	no	no
ABHD8	509.823	-0.345963	0.499644	-0.69242	0.488673	0.732535	no	no
ABI1	3461.2	0.72638	0.154284	4.70806	2.5009e-06	0.000602051	no	no
ABI2	1058.21	0.394304	0.225102	1.75167	0.079831	0.323808	yes	no
ABI3	1502.86	0.0235473	0.203243	0.115858	0.907765	0.963219	no	no
ABI3BP	22.203	-1.2775	0.908067	-1.40683	0.159478	0.433499	no	no
ABL1	370.925	-0.616936	0.312485	-1.97429	0.0483485	0.261184	no	no
ABL2	230.547	-1.1363	0.718663	-1.58113	0.113849	0.373922	no	no
ABLIM1	1108.78	-0.0239595	0.218404	-0.109703	0.912645	0.964941	no	no
ABLIM2	14.0079	-0.0893725	1.58848	-0.056263	0.955132	0.98316	no	no
ABO	26.3257	-2.59677	1.02605	-2.53084	0.0113789	0.139924	no	no
ABR	515.709	-0.723229	0.203564	-3.55283	0.000381115	0.0210653	no	no
ABRA	13.3736	-2.14344	1.19959	-1.78682	0.0739673	0.313425	no	no
ABRACL	3912.85	0.621032	0.205552	3.02129	0.00251699	0.0647843	no	no
ABT1	2971.41	0.268731	0.148236	1.81285	0.0698543	0.30568	yes	no
ABTB1	807.592	0.379631	0.27674	1.3718	0.170127	0.445773	no	no
ABTB2	29.8588	0.525189	0.692755	0.758116	0.448381	0.701341	no	no
AC000068.5	78.2972	-0.470438	0.505579	-0.930492	0.352116	0.629284	no	no
AC000095.12	8.70286	-1.74718	1.28702	-1.35753	0.174612	0.450478	no	no
AC000123.2	17.5772	-1.31362	0.940131	-1.39728	0.16233	0.43614	no	no
AC000367.1	12.9698	-1.0516	0.981266	-1.07168	0.283864	0.566881	no	no
AC002055.4	297.876	-0.16331	0.250536	-0.651843	0.514502	0.75224	no	no
AC002116.7	25.8855	0.980817	0.703006	1.39518	0.162963	0.43696	no	no
AC002303.5	46.3954	-0.329862	0.552267	-0.597287	0.550316	0.774524	no	no
AC002310.12	36.8094	0.24779	0.684632	0.361932	0.717403	0.874656	no	no
AC002398.9	193.147	0.652785	0.393991	1.65685	0.0975489	0.35009	no	no
AC002458.1	7.23944	-1.88872	2.07791	-0.908953	0.363375	0.63813	no	no
AC002467.7	43.8249	0.776654	0.512449	1.51557	0.129627	0.394915	no	no
AC002480.5	37.9739	0.779492	0.642866	1.21253	0.225311	0.506991	no	no
AC002480.6	81.7956	0.47515	0.422167	1.1255	0.260376	0.544842	no	no
AC003029.1	1005.07	0.127891	0.226836	0.563803	0.572889	0.790479	no	no
AC003075.4	28.0052	1.23991	1.06511	1.16412	0.244377	0.526295	no	no
AC003102.3	19.107	-1.19475	0.767242	-1.5572	0.119422	0.380704	no	no
AC003665.1	31.8278	-0.0412833	0.750022	-0.0550427	0.956104	0.983381	no	no
AC003991.3	44.8602	-1.70725	0.811081	-2.10491	0.0352994	0.228314	no	no
AC004057.1	5406.98	0.421103	0.167354	2.51625	0.0118611	0.142768	no	no
AC004066.1	19.6201	0.414091	0.777077	0.532883	0.594115	0.804706	no	no
AC004156.3	11.3752	-1.4468	1.00527	-1.43921	0.15009	0.422518	no	no
AC004158.2	40.7957	-1.40605	0.934689	-1.5043	0.132504	0.398336	no	no
AC004166.5	17.8343	-0.182302	0.973514	-0.187262	0.851455	0.938904	no	no
AC004166.7	95.3927	-0.922511	0.560845	-1.64486	0.0999987	0.354086	no	no
AC004237.1	7.65192	-2.57095	1.56841	-1.6392	0.101171	0.35604	no	no
AC004381.6	256.679	0.319301	0.28776	1.10961	0.267167	0.550007	no	no
AC004696.2	162.206	-0.570725	0.527369	-1.08221	0.279159	0.562201	no	no
AC004878.2	12.1826	-2.03932	1.23629	-1.64955	0.099036	0.352471	no	no
AC004951.6	44.8198	-1.50812	0.78198	-1.92859	0.0537814	0.274283	no	no
AC004967.7	43.1296	-0.0250361	0.532269	-0.0470366	0.962484	0.986626	no	no
AC004980.7	50.6813	-0.566865	0.556044	-1.01946	0.307984	0.589039	no	no
AC004985.13	82.2578	-0.501738	0.512289	-0.979405	0.32738	0.606722	no	no
AC004987.7	40.1189	-1.12399	0.677579	-1.65883	0.0971502	0.350089	no	no
AC005062.2	163.444	0.154582	0.317107	0.487475	0.625922	0.82228	no	no
AC005062.3	23.5177	0.926778	0.799597	1.15906	0.246433	0.529171	no	no
AC005076.5	37.4438	0.492868	0.631476	0.780502	0.435096	0.692363	no	no
AC005077.12	13.0631	-0.755462	1.0353	-0.729707	0.46557	0.713941	no	no
AC005083.1	106.626	-0.299708	0.441901	-0.678224	0.49763	0.738275	no	no
AC005154.6	211.773	-0.82974	0.494714	-1.67721	0.0935012	0.345079	no	no
AC005253.2	26.7937	0.234372	0.788983	0.297056	0.766424	0.900439	no	no
AC005301.5	53.3548	-1.60412	0.8086	-1.98382	0.0472756	0.258106	no	no
AC005332.1	78.3305	-0.0214216	0.488731	-0.0438311	0.965039	0.987139	no	no
AC005523.2	829.498	-0.117925	0.464893	-0.253661	0.799758	0.914783	no	no
AC005537.2	8.17254	-1.07817	1.58695	-0.679402	0.496883	0.737965	no	no
AC005538.2	97.6875	-0.273141	0.766011	-0.356576	0.72141	0.877458	no	no
AC005538.3	42.1341	2.56835	3.73419	0.687794	0.491583	0.734324	no	no
AC005540.3	64.9361	-1.6897	1.12216	-1.50576	0.132129	0.398173	no	no
AC005562.1	182.696	-0.65929	0.327324	-2.01418	0.0439906	0.249545	no	no
AC005682.5	22.4096	-1.08298	0.912345	-1.18703	0.235217	0.516163	no	no
AC005943.2	7.49754	0.785522	2.24692	0.3496	0.726639	0.879601	no	no
AC005944.2	75.4114	-0.103849	0.931382	-0.1115	0.91122	0.964295	no	no
AC006011.4	163.517	0.654846	0.407761	1.60596	0.108283	0.366856	no	no
AC006014.6	31.7779	-1.04892	0.718624	-1.45962	0.144394	0.41606	no	no
AC006039.4	60.2765	-0.651654	0.685892	-0.950083	0.34207	0.621788	no	no
AC006042.8	114.947	-1.96895	0.77511	-2.54022	0.0110781	0.138402	no	no
AC006115.7	15.7817	-1.82641	1.03263	-1.76869	0.076945	0.318224	no	no
AC006116.25	34.2124	-0.168997	0.763799	-0.221259	0.824891	0.926483	no	no
AC006116.27	19.0658	-1.67578	1.59835	-1.04845	0.294433	0.576848	no	no
AC006129.1	54.4354	0.250664	0.638681	0.392472	0.694709	0.862655	no	no
AC006129.2	588.399	-0.198171	0.335581	-0.59053	0.554835	0.777662	no	no
AC006129.3	28.8578	-1.35239	0.76296	-1.77256	0.0763014	0.317419	no	no
AC006129.4	816.238	0.791153	0.314219	2.51784	0.0118077	0.14246	no	no
AC006132.1	117.592	0.47664	0.485684	0.981379	0.326406	0.606225	no	no
AC006145.4	34.2573	-0.763239	0.931169	-0.819657	0.412412	0.675315	no	no
AC006273.4	8.76854	-2.62881	1.48747	-1.76731	0.077177	0.318699	no	no
AC006509.7	67.2145	-0.476744	0.587923	-0.810895	0.417426	0.679158	no	no
AC006547.13	29.3829	-1.37268	0.708053	-1.93866	0.0525422	0.271741	no	no
AC006946.16	18.2024	-1.90417	0.881577	-2.15996	0.0307755	0.214745	no	no
AC006978.6	85.9184	-0.305913	0.555231	-0.550965	0.581658	0.795586	no	no
AC006995.8	18.6429	-2.78934	1.55676	-1.79176	0.0731712	0.311853	no	no
AC007038.7	18.9184	-2.06032	1.08947	-1.89112	0.0586086	0.284572	no	no
AC007040.11	9.25675	-2.65499	1.92696	-1.37782	0.16826	0.443096	no	no
AC007050.9	7.36735	-1.41025	1.71677	-0.821455	0.411387	0.674783	no	no
AC007126.1	18.9303	-0.809966	0.786235	-1.03018	0.302924	0.584672	no	no
AC007191.4	16.2654	-1.89591	0.869594	-2.18022	0.029241	0.209694	no	no
AC007192.4	11.1918	2.51252	2.28485	1.09964	0.271489	0.554628	no	no
AC007240.1	41.095	0.813683	0.517268	1.57304	0.11571	0.376012	no	no
AC007246.3	143.737	0.0339395	0.332519	0.102068	0.918703	0.96813	no	no
AC007250.3	23.6073	0.308761	0.999779	0.308829	0.757452	0.896175	no	no
AC007276.5	16.4718	-0.799639	0.811457	-0.985436	0.32441	0.604376	no	no
AC007285.6	35.6693	-0.809917	0.59959	-1.35079	0.176764	0.453372	no	no
AC007318.5	36.6757	-0.287594	0.568155	-0.506189	0.612724	0.815813	no	no
AC007326.11	65.3403	-0.4126	0.815346	-0.506043	0.612826	0.815813	no	no
AC007326.13	15.214	-1.59954	3.01269	-0.530933	0.595465	0.805926	no	no
AC007365.3	22.8477	-0.461116	0.775343	-0.594725	0.552027	0.776011	no	no
AC007383.3	18.6796	-0.372863	0.815852	-0.457022	0.647655	0.833619	no	no
AC007386.2	130.4	-0.982342	0.54732	-1.79482	0.0726819	0.311099	no	no
AC007386.4	202.194	-0.823484	0.539463	-1.52649	0.126889	0.391151	no	no
AC007405.4	11.7811	-3.02835	1.7761	-1.70506	0.0881831	0.33703	no	no
AC007551.3	10.9971	1.51074	1.64838	0.916504	0.359403	0.635378	no	no
AC007743.1	31.3767	-2.06037	1.05476	-1.95341	0.0507716	0.267523	no	no
AC007950.2	26.2751	-0.393244	0.817406	-0.481088	0.630454	0.825175	no	no
AC007969.5	31.9194	0.814517	0.570363	1.42807	0.153272	0.425546	no	no
AC008079.10	44.8219	-1.1667	0.858323	-1.35928	0.174059	0.449888	no	no
AC008268.3	25.5292	-1.80414	0.802112	-2.24924	0.0244974	0.192175	no	no
AC008697.1	12.0632	-0.694939	1.38991	-0.49999	0.617082	0.818262	no	no
AC008746.11	18.941	-1.66781	0.933174	-1.78724	0.0738988	0.313221	no	no
AC008888.7	9.2134	-2.28461	1.77388	-1.28792	0.197775	0.475242	no	no
AC008982.2	15.9672	-1.28993	1.10303	-1.16944	0.242225	0.524521	no	no
AC008993.2	18.0561	-1.48937	0.996637	-1.49439	0.135073	0.402295	no	no
AC009005.2	24.9694	0.382926	0.726085	0.527385	0.597926	0.807101	no	no
AC009120.11	16.3107	-1.37764	1.34884	-1.02135	0.307089	0.588365	no	no
AC009120.6	40.5152	-0.402809	0.970656	-0.414986	0.678152	0.852697	no	no
AC009133.12	106.782	-0.309808	0.378909	-0.817631	0.413568	0.676155	no	no
AC009133.17	136.289	-0.609629	0.342991	-1.77739	0.0755035	0.315681	no	no
AC009133.22	46.8006	0.165619	0.561695	0.294856	0.768104	0.901271	no	no
AC009234.1	2221.05	-1.59489	0.621207	-2.56741	0.0102462	0.133154	no	no
AC009237.8	62.7551	0.000198156	0.721198	0.00027476	0.999781	1	no	no
AC009264.1	17.308	-2.07827	1.11789	-1.8591	0.0630131	0.291911	no	no
AC009299.2	11.1799	-1.59964	1.33588	-1.19745	0.231132	0.512812	no	no
AC009299.3	59.1254	-0.0135837	0.597954	-0.022717	0.981876	0.993016	no	no
AC009403.2	260.328	-0.212962	0.271224	-0.785189	0.432342	0.690286	no	no
AC009404.2	29.8476	-0.48163	0.848797	-0.567427	0.570424	0.788997	no	no
AC009495.2	31.293	-0.403852	0.646258	-0.624909	0.532031	0.763827	no	no
AC009499.1	8.42061	-1.06742	1.5306	-0.697385	0.485562	0.730072	no	no
AC009948.3	120.773	-0.284078	0.499187	-0.569082	0.569301	0.788218	no	no
AC009948.5	428.396	0.128353	0.218181	0.588287	0.55634	0.778691	no	no
AC009950.2	30.346	-1.43371	0.925396	-1.54929	0.121312	0.383112	no	no
AC009961.3	35.1098	-0.0537679	0.55968	-0.0960691	0.923466	0.970322	no	no
AC010093.1	208.427	0.579698	0.326113	1.7776	0.0754701	0.315681	no	no
AC010149.4	32.6313	-0.00424706	0.56316	-0.00754148	0.993983	0.997804	no	no
AC010226.4	77.2284	-0.828798	0.46264	-1.79146	0.0732202	0.311913	no	no
AC010547.9	55.4486	1.08685	0.619456	1.75452	0.0793409	0.322364	no	no
AC010642.1	31.1413	-0.31158	0.642989	-0.484581	0.627973	0.824122	no	no
AC010746.2	50.2541	-1.85595	0.783414	-2.36906	0.0178334	0.169605	no	no
AC010761.13	8.8993	-5.13718	1.61235	-3.18615	0.00144179	0.0488653	no	no
AC010761.8	52.8781	-0.683274	0.560297	-1.21949	0.22266	0.503374	no	no
AC010894.5	11.2307	-2.22621	1.19554	-1.8621	0.0625886	0.291169	no	no
AC010907.3	30.7254	1.10529	0.625997	1.76565	0.077455	0.319157	no	no
AC010976.2	11.2932	-2.28396	1.23085	-1.85559	0.0635121	0.293149	no	no
AC011325.1	175.582	0.0120118	0.37514	0.0320195	0.974456	0.990693	no	no
AC011330.5	24.1407	-0.329699	0.824744	-0.399759	0.689334	0.858734	no	no
AC011737.2	19.8069	-0.157074	0.809376	-0.194069	0.846122	0.936711	no	no
AC011747.4	57.2851	1.399	0.760265	1.84014	0.0657473	0.297461	no	no
AC011753.3	436.996	0.138453	0.225194	0.614815	0.538677	0.767714	no	no
AC012074.2	13.2544	-1.00996	1.54119	-0.655309	0.512269	0.750525	no	no
AC012146.7	407.654	-0.326507	0.232539	-1.40409	0.160292	0.434103	no	no
AC012307.3	124.427	0.0122971	0.588301	0.0209028	0.983323	0.993642	no	no
AC012358.8	38.4236	-1.37447	0.915806	-1.50083	0.1334	0.3999	no	no
AC012507.3	7.01784	-2.5744	1.4829	-1.73606	0.0825534	0.327569	no	no
AC012513.4	6.78638	-2.49382	1.58997	-1.56847	0.116771	0.37736	no	no
AC012594.1	9.54262	-1.93633	1.1609	-1.66795	0.095325	0.347262	no	no
AC013264.2	18.0223	0.161482	0.842428	0.191687	0.847988	0.937419	no	no
AC013267.2	32.9644	-0.492227	0.869975	-0.565794	0.571534	0.789495	no	no
AC013394.2	619.49	-0.867414	0.379673	-2.28463	0.0223344	0.185203	no	no
AC013400.2	64.3662	-1.19575	0.769149	-1.55464	0.120032	0.381279	no	no
AC013402.2	9.41974	-1.24841	1.24539	-1.00243	0.316138	0.597576	no	no
AC013444.1	18.2431	-0.264125	0.754397	-0.350114	0.726253	0.879601	no	no
AC013463.2	28.1803	-0.711793	0.773383	-0.920364	0.357383	0.633776	no	no
AC015849.16	32.4502	-5.50283	1.63234	-3.37113	0.000748593	0.0329531	no	no
AC015971.2	22.1343	-1.46353	0.855972	-1.70979	0.0873049	0.335689	no	no
AC016629.8	25.9594	-0.362587	0.967558	-0.374745	0.70785	0.869697	no	no
AC016722.4	24.6497	-0.656553	0.877382	-0.748309	0.454274	0.705636	no	no
AC016734.3	14.1535	-0.822057	1.18663	-0.692765	0.488457	0.732496	no	no
AC016747.2	105.615	-0.564217	0.430282	-1.31127	0.189766	0.467981	no	no
AC016747.3	204.267	0.0568219	0.285857	0.198777	0.842437	0.935487	no	no
AC016831.7	90.1956	-1.20846	0.70652	-1.71045	0.0871835	0.335474	no	no
AC016907.3	18.2634	-1.3235	0.967462	-1.36801	0.171309	0.447189	no	no
AC017002.1	138.099	-0.462452	0.506393	-0.913227	0.361123	0.636734	no	no
AC017002.2	36.4076	-1.04996	0.596332	-1.76069	0.0782906	0.320973	no	no
AC017060.1	11.9056	-2.51658	1.47595	-1.70506	0.0881838	0.33703	no	no
AC017076.4	24.6392	-0.0812892	0.766756	-0.106017	0.915569	0.966441	no	no
AC017099.3	19.6086	-1.4332	0.886998	-1.61579	0.10614	0.362935	no	no
AC017104.2	16.2981	-1.48133	1.24654	-1.18835	0.234694	0.515751	no	no
AC017104.6	46.8738	-0.573931	0.609041	-0.942352	0.346013	0.624387	no	no
AC017116.8	82.7543	-1.38693	0.612657	-2.26379	0.0235872	0.188534	no	no
AC018633.4	22.153	-1.09939	0.697222	-1.57682	0.114837	0.375008	no	no
AC018642.1	95.0113	0.308798	0.421572	0.732492	0.463869	0.712623	no	no
AC018755.16	20.9658	-2.2474	1.06863	-2.10307	0.0354592	0.228586	no	no
AC018755.18	60.6161	1.93539	2.23027	0.86778	0.385515	0.655528	no	no
AC018755.24	14.2532	-1.99486	1.11854	-1.78345	0.0745136	0.314419	no	no
AC018816.4	45.6377	0.938629	0.716145	1.31067	0.18997	0.468074	no	no
AC018865.8	8.55422	-1.36716	1.27457	-1.07265	0.283429	0.566206	no	no
AC018890.1	31.7632	0	3.97207	0	1	1	no	no
AC019066.3	55.0011	-1.39019	0.501754	-2.77067	0.00559413	0.0997555	no	no
AC019171.5	25.6753	-0.697131	0.895398	-0.778571	0.436233	0.693099	no	no
AC019181.3	29.0977	-3.31673	1.02424	-3.23824	0.00120269	0.0439095	no	no
AC019201.1	17.8568	-1.31487	1.4637	-0.89832	0.369015	0.642565	no	no
AC020571.3	114.095	0.963669	0.820876	1.17395	0.240414	0.522358	no	no
AC020951.1	19.5329	-1.74069	1.43791	-1.21057	0.226061	0.508047	no	no
AC021188.4	17.3906	-0.768978	0.961588	-0.799696	0.423887	0.683725	no	no
AC022154.7	20.8894	-1.02459	0.921091	-1.11237	0.26598	0.549122	no	no
AC022173.2	8.58933	-3.52682	1.67219	-2.1091	0.0349357	0.22778	no	no
AC022182.3	57.2179	-0.153119	0.558752	-0.274037	0.784056	0.908887	no	no
AC023105.3	40.0315	-0.493109	0.604616	-0.815574	0.414744	0.677476	no	no
AC024560.3	294.885	-0.0352656	0.308837	-0.114188	0.909088	0.963518	no	no
AC024592.12	235.557	0.558323	0.415498	1.34374	0.179031	0.456215	no	no
AC025171.1	28.6465	-0.206113	0.727335	-0.283381	0.776885	0.904888	no	no
AC025283.2	83.6256	-0.0415741	0.729305	-0.057005	0.954541	0.98316	no	no
AC025335.1	37.309	-0.462134	0.747287	-0.618416	0.536301	0.766017	no	no
AC025477.1	58.143	0.715342	0.92611	0.772416	0.439868	0.695795	no	no
AC026150.8	32.436	0.941603	0.623903	1.50921	0.131244	0.396874	no	no
AC026202.3	164.153	-0.23006	0.357973	-0.642674	0.520435	0.75602	no	no
AC027125.2	8.90661	-1.02287	1.52646	-0.670088	0.502801	0.7428	no	no
AC027763.2	106.637	-0.0185012	0.362355	-0.0510582	0.959279	0.984782	no	no
AC034193.5	45.4935	0.755422	0.899315	0.839997	0.40091	0.667159	no	no
AC040160.13	60.9913	0.315434	0.465342	0.677854	0.497864	0.73848	no	no
AC040963.1	45.2577	2.03956	0.797382	2.55783	0.0105328	0.13512	no	no
AC046143.5	165.235	-0.00383687	0.290366	-0.0132139	0.989457	0.996077	no	no
AC046143.7	91.5179	0.00955306	0.664798	0.0143699	0.988535	0.995997	no	no
AC055740.2	16.5744	-2.54596	1.12054	-2.27208	0.0230819	0.187763	no	no
AC058791.1	48.4066	-1.37916	0.715726	-1.92694	0.0539872	0.274874	no	no
AC061992.2	22.5987	-0.876124	0.831727	-1.05338	0.292167	0.575102	no	no
AC062029.1	70.0766	-0.47223	0.494331	-0.955291	0.339431	0.618889	no	no
AC064846.1	35.9538	-3.55118	0.888281	-3.99781	6.39303e-05	0.00670051	no	no
AC068282.3	104.649	0.169918	0.379511	0.447729	0.654349	0.838592	no	no
AC068491.1	2957.95	0.367539	0.230784	1.59256	0.111258	0.369684	no	no
AC068491.4	10.7183	-4.38308	1.9014	-2.30519	0.0211562	0.181532	no	no
AC068831.10	39.6774	-0.567406	0.90013	-0.630361	0.528459	0.761288	no	no
AC068831.15	8.85477	-1.75578	2.60339	-0.674422	0.500043	0.740144	no	no
AC068831.18	115.908	-0.864718	0.672325	-1.28616	0.198387	0.475666	no	no
AC068831.8	7.91214	-2.8289	1.67858	-1.68529	0.0919318	0.342455	no	no
AC069257.8	16.8108	-2.47819	1.61996	-1.52979	0.126069	0.389793	no	no
AC069513.3	903.574	-0.903908	0.460676	-1.96213	0.0497468	0.264635	no	no
AC072062.1	61.8289	-1.33723	0.553981	-2.41385	0.0157849	0.160659	no	no
AC073043.1	26.8315	-0.352799	0.743459	-0.474537	0.635117	0.827575	no	no
AC073072.5	39.3201	0.874803	0.606334	1.44277	0.149084	0.421879	no	no
AC073236.2	20.5035	-2.309	1.50527	-1.53395	0.125042	0.388491	no	no
AC073254.1	16.592	-1.39395	0.905997	-1.53858	0.123907	0.386832	no	no
AC073257.1	10.5251	-0.375673	1.24779	-0.301071	0.76336	0.898479	no	no
AC073263.4	62.0433	1.12169	0.419477	2.67403	0.00749455	0.114489	no	no
AC073283.4	21.4419	-1.39253	0.886022	-1.57166	0.116029	0.376221	no	no
AC073283.7	12.2022	-1.42072	1.4082	-1.00889	0.313025	0.594158	no	no
AC073346.2	1305.04	0.329422	0.256995	1.28182	0.199906	0.476791	no	no
AC074093.1	16.3381	-2.141	1.06286	-2.01436	0.0439715	0.249528	no	no
AC074117.10	82.2743	-0.299362	0.463319	-0.646125	0.518198	0.754763	no	no
AC074138.3	39.5372	0.340428	0.560016	0.607889	0.543261	0.770621	no	no
AC074286.1	45.2836	-1.63673	0.899444	-1.81971	0.0688031	0.303391	no	no
AC074289.1	78.554	-1.45843	0.560242	-2.60321	0.00923548	0.127046	no	no
AC074366.3	7.37869	-1.54222	1.47039	-1.04885	0.294246	0.576629	no	no
AC078883.3	49.0127	-0.684379	0.613044	-1.11636	0.264267	0.547842	no	no
AC079005.2	10.3161	-1.1265	1.04831	-1.07458	0.282561	0.565884	no	no
AC079111.1	8.0582	-2.04026	1.71431	-1.19014	0.233993	0.515313	no	no
AC079325.8	13.4132	-2.6804	1.18168	-2.2683	0.0233108	0.188408	no	no
AC079610.2	15.762	-0.809513	0.940148	-0.861048	0.389212	0.658893	no	no
AC079630.2	28.3073	2.10453	0.950943	2.2131	0.0268906	0.201216	no	no
AC079630.4	38.5549	-0.170008	0.824761	-0.20613	0.836689	0.932533	no	no
AC079767.4	32.6897	1.04402	0.650173	1.60575	0.108329	0.366856	no	no
AC083822.1	13.8703	-0.682266	1.01639	-0.671263	0.502053	0.741908	no	no
AC083884.8	42.3342	-1.66229	1.00657	-1.65144	0.0986495	0.351827	no	no
AC083899.3	84.0532	0.0279837	0.543293	0.0515075	0.958921	0.984637	no	no
AC083949.1	45.6874	-0.325405	0.522393	-0.622913	0.533342	0.764319	no	no
AC084018.1	71.285	-0.434168	0.706605	-0.614442	0.538923	0.767889	no	no
AC084219.4	57.7548	1.95754	0.954147	2.05161	0.0402074	0.238995	no	no
AC084809.2	29.292	-0.166144	0.739937	-0.224538	0.822338	0.925121	no	no
AC087590.3	61.7852	-0.339995	0.811067	-0.419195	0.675073	0.851457	no	no
AC087859.1	17.6897	-2.47348	0.859169	-2.87893	0.00399031	0.0838183	no	no
AC090421.1	140.64	0.408433	0.28859	1.41527	0.156989	0.430357	no	no
AC090937.2	1403.59	0.0350624	0.200124	0.175204	0.860919	0.943197	no	no
AC091062.2	24.398	-0.157731	0.758312	-0.208003	0.835227	0.931881	no	no
AC091132.1	50.2176	-0.943742	0.540165	-1.74714	0.0806139	0.324541	no	no
AC091729.9	117.19	0.283944	0.424604	0.668726	0.50367	0.743558	no	no
AC092024.2	13.3919	-1.77461	1.23234	-1.44004	0.149856	0.4225	no	no
AC092159.2	20.1705	-0.223219	0.752731	-0.296545	0.766814	0.900755	no	no
AC092162.1	17.055	1.27779	1.26103	1.01329	0.310923	0.592357	no	no
AC092214.10	19.2357	-1.99676	1.25391	-1.59242	0.11129	0.369693	no	no
AC092295.7	82.8629	0.0827042	0.41871	0.197522	0.843419	0.935668	no	no
AC092296.1	247.367	-0.554589	0.266109	-2.08407	0.037154	0.231567	no	no
AC092580.4	254.497	0.0152067	0.46259	0.0328729	0.973776	0.990491	no	no
AC092652.1	23.1755	-2.13275	0.847906	-2.51532	0.0118924	0.142889	no	no
AC092669.3	93.4088	-1.52265	0.791336	-1.92415	0.0543353	0.27583	no	no
AC092798.3	28.9393	-1.31956	1.1736	-1.12437	0.260855	0.545258	no	no
AC092835.2	23.1602	-0.546341	0.836001	-0.653517	0.513423	0.751502	no	no
AC093323.3	118.735	-1.12432	0.514217	-2.18648	0.0287808	0.208671	no	no
AC093391.2	82.5675	0.383447	0.500874	0.765556	0.443941	0.697653	no	no
AC093415.2	20.8064	-0.724413	0.908452	-0.797415	0.42521	0.684398	no	no
AC093495.4	19.8886	-2.39009	1.00841	-2.37017	0.0177799	0.169605	no	no
AC093616.3	80.1663	-1.81978	0.781769	-2.32778	0.0199239	0.178496	no	no
AC093627.9	15.7665	0.601593	1.17968	0.509961	0.610079	0.814443	no	no
AC093642.3	17.4471	-1.14406	0.796648	-1.43609	0.150977	0.423326	no	no
AC093642.5	101.538	-0.926854	0.55758	-1.66228	0.0964563	0.349178	no	no
AC093673.5	31.9843	-0.87512	0.648982	-1.34845	0.177513	0.453961	no	no
AC093724.1	59.4117	-0.343623	0.555107	-0.619021	0.535903	0.765781	no	no
AC093726.6	71.8696	0.190443	0.613617	0.310362	0.756286	0.895562	no	no
AC093734.11	149.176	-0.00044688	0.387582	-0.001153	0.99908	1	no	no
AC093818.1	261.823	-0.484385	0.568871	-0.851484	0.3945	0.663333	no	no
AC093838.4	87.9925	-1.60923	0.635992	-2.53026	0.0113977	0.139924	no	no
AC093838.7	12.8837	-1.56542	1.20264	-1.30166	0.193034	0.471705	no	no
AC096559.1	8.97595	3.68081	1.56606	2.35036	0.0187552	0.173446	no	no
AC096579.14	1389.18	-0.953393	0.264664	-3.60228	0.000315436	0.0191335	no	no
AC096579.15	173.43	-0.935014	0.363232	-2.57415	0.0100487	0.13165	no	no
AC096591.1	15.4303	-2.84832	1.40074	-2.03344	0.0420085	0.244278	no	no
AC096655.2	47.0249	-0.701059	0.57881	-1.21121	0.225816	0.507757	no	no
AC096670.3	7.12146	-2.60414	1.81058	-1.43829	0.150352	0.422847	no	no
AC097374.2	330.555	0.516951	0.228795	2.25945	0.0238551	0.189257	no	no
AC097662.2	56.9501	-0.881433	0.626943	-1.40592	0.159748	0.433621	no	no
AC098614.2	31.2468	-0.127087	0.945492	-0.134413	0.893076	0.956392	no	no
AC098820.3	33.775	-1.09238	0.710701	-1.53705	0.124281	0.387047	no	no
AC098826.5	8.01952	-3.13524	1.39842	-2.242	0.0249616	0.193672	no	no
AC098828.2	12.6901	-0.831271	1.08018	-0.769564	0.441559	0.696753	no	no
AC099057.8	16.9665	-1.7018	1.1094	-1.53399	0.125032	0.388491	no	no
AC099548.6	32.4363	0.323738	0.699045	0.463114	0.643283	0.831843	no	no
AC099552.4	14.937	-1.58541	1.27154	-1.24684	0.212457	0.493268	no	no
AC099850.1	46.5677	-0.401681	0.544511	-0.737691	0.460702	0.710327	no	no
AC100748.2	159.937	0.472324	0.335468	1.40796	0.159144	0.432974	no	no
AC100793.2	7.95891	-3.52184	2.33776	-1.5065	0.131938	0.398104	no	no
AC103563.2	45.8433	-2.40028	1.16047	-2.06837	0.0386049	0.235279	no	no
AC103563.4	546.901	0.301677	0.345554	0.873025	0.38265	0.653146	no	no
AC103563.5	26.8209	-0.16689	1.13528	-0.147004	0.883129	0.95283	no	no
AC103965.1	70.9386	-0.270287	0.52286	-0.51694	0.605198	0.81116	no	no
AC104024.1	178.83	0.386579	0.354526	1.09041	0.275533	0.558423	no	no
AC104113.2	13.3784	-1.49066	1.77413	-0.84022	0.400785	0.667123	no	no
AC104134.2	37.3014	-3.01672	0.86148	-3.50179	0.000462144	0.0243012	no	no
AC104653.1	71.7141	0.157888	0.519771	0.303764	0.761307	0.897524	no	no
AC104699.1	522.944	0.373868	0.309589	1.20763	0.22719	0.509064	no	no
AC104794.5	190.446	-0.391791	0.294091	-1.33221	0.182792	0.46046	no	no
AC104820.2	161.277	-0.00858641	0.451743	-0.0190073	0.984835	0.994356	no	no
AC105344.2	19.2788	0.315467	0.889322	0.354728	0.722794	0.878117	no	no
AC105760.2	24.2812	-1.14471	0.837602	-1.36665	0.171734	0.447411	no	no
AC106782.18	28.3946	-0.0604446	0.633626	-0.0953948	0.924001	0.970554	no	no
AC106801.1	9.14508	-1.39965	1.22922	-1.13865	0.25485	0.539129	no	no
AC106862.1	54.5206	0.926251	0.650195	1.42457	0.154281	0.426745	no	no
AC107620.1	7.83562	0.418733	1.74314	0.240217	0.810162	0.920019	no	no
AC107982.4	17.6143	2.68257	1.91672	1.39957	0.161643	0.435337	no	no
AC108488.3	82.5208	0.15387	0.359294	0.428257	0.668464	0.847307	no	no
AC108488.4	26.9606	0.406806	1.07566	0.378192	0.705288	0.868059	no	no
AC108676.1	21.3355	-1.40495	0.985738	-1.42528	0.154077	0.426571	no	no
AC108868.4	18.7199	-0.886153	1.66185	-0.533233	0.593872	0.804518	no	no
AC109326.1	18.3718	-1.50493	0.884397	-1.70164	0.0888227	0.337982	no	no
AC113189.5	23.8029	0.0305485	0.655527	0.0466013	0.962831	0.986654	no	no
AC114271.2	84.3208	0.3172	0.433631	0.731499	0.464475	0.712623	no	no
AC116366.4	1422.94	0.378478	0.234355	1.61498	0.106315	0.363192	no	no
AC116366.5	76.6554	0.0137589	0.424015	0.0324492	0.974114	0.990573	no	no
AC116366.6	34.4997	-0.919281	0.836844	-1.09851	0.271982	0.554946	no	no
AC116366.7	73.4245	0.0105005	0.859212	0.0122211	0.990249	0.996198	no	no
AC121253.1	269.032	0.225874	0.238013	0.948998	0.342621	0.622203	no	no
AC124944.2	24.9504	-1.47035	0.695557	-2.11392	0.0345219	0.22612	no	no
AC125232.1	227.433	-0.389011	0.535388	-0.726597	0.467473	0.715087	no	no
AC126365.1	7.1118	0.167244	1.71513	0.0975107	0.922321	0.969913	no	no
AC126544.4	455.269	-0.234983	0.265141	-0.886255	0.37548	0.647601	no	no
AC127904.2	9.71574	-0.635839	1.53606	-0.413943	0.678916	0.853142	no	no
AC129778.2	9.60837	-2.10093	1.78782	-1.17514	0.23994	0.521812	no	no
AC133644.2	378.499	0.116518	0.422664	0.275675	0.782797	0.908243	no	no
AC133644.3	9.74484	-3.32612	2.28422	-1.45613	0.145357	0.417074	no	no
AC135048.13	156.242	0.614716	0.40128	1.53189	0.12555	0.389203	no	no
AC136007.2	284.009	0.0452866	0.277256	0.163338	0.870252	0.947025	no	no
AC137932.4	23.5013	-1.42921	0.837482	-1.70655	0.087905	0.33654	no	no
AC138969.4	67.8433	0.338581	0.735291	0.460472	0.645178	0.832888	no	no
AC139713.1	28.5433	0.311738	1.24442	0.250508	0.802194	0.915999	no	no
AC140481.1	45.5368	1.21342	0.540756	2.24393	0.0248367	0.193263	no	no
AC141586.5	127.108	-0.485141	0.331544	-1.46328	0.143391	0.414404	no	no
AC144521.1	22.7498	-0.933118	1.76649	-0.528233	0.597337	0.806659	no	no
AC144652.1	63.0808	-1.03009	0.705976	-1.4591	0.144537	0.41624	no	no
AC145110.1	15.6233	-0.532752	1.10004	-0.484304	0.62817	0.824294	no	no
AC145124.2	15.0824	-0.247872	1.13321	-0.218734	0.826858	0.927962	no	no
AC147651.4	108.189	0.0400512	0.438865	0.0912608	0.927285	0.972108	no	no
AC159540.1	86.4514	-1.99027	0.613374	-3.24479	0.00117539	0.0432201	no	no
AC159540.14	54.4497	-1.79968	0.993944	-1.81064	0.0701963	0.306378	no	no
AC159540.2	9.954	-1.01388	1.34432	-0.754196	0.450731	0.702947	no	no
ACAA1	1322.22	0.0173387	0.250599	0.0691892	0.944839	0.979751	no	no
ACAA2	4326.02	0.16404	0.184522	0.889	0.374003	0.646891	no	no
ACACA	922.25	0.159258	0.318236	0.50044	0.616765	0.818053	no	no
ACACB	65.5568	-1.50186	0.544179	-2.75986	0.00578256	0.101471	no	no
ACAD10	568.899	-0.0116567	0.230258	-0.0506244	0.959625	0.985006	no	no
ACAD11	147.17	-0.571134	0.44232	-1.29122	0.196626	0.474214	no	no
ACAD8	948.813	0.0128616	0.27973	0.0459788	0.963327	0.986888	no	no
ACAD9	984.006	0.107036	0.191225	0.559741	0.575656	0.792595	no	no
ACADM	5945.36	0.0201525	0.156398	0.128854	0.897473	0.958451	no	no
ACADS	385.16	-0.015988	0.207695	-0.0769785	0.938641	0.97694	no	no
ACADSB	792.026	0.242634	0.237297	1.02249	0.306547	0.587946	no	no
ACADVL	5753.58	0.186076	0.205046	0.907484	0.364151	0.638429	no	no
ACAP1	4367.56	-0.223386	0.270145	-0.826912	0.408287	0.672994	yes	no
ACAP2	1922.64	-0.657124	0.30668	-2.1427	0.0321368	0.218307	no	no
ACAP3	197.313	-0.960593	0.746343	-1.28707	0.198071	0.475396	no	no
ACAT1	3653.47	0.0353103	0.148226	0.238219	0.811711	0.920122	no	no
ACAT2	4085.97	0.277515	0.170105	1.63143	0.1028	0.358151	no	no
ACBD3	2292.76	-0.317155	0.498505	-0.636213	0.524638	0.758891	no	no
ACBD4	311.665	0.246179	0.225989	1.08934	0.276002	0.558833	no	no
ACBD5	961.7	-0.00461298	0.177702	-0.0259591	0.97929	0.992169	no	no
ACBD6	1220.43	0.111082	0.224671	0.494421	0.621009	0.820325	no	no
ACCS	27.8361	-0.50789	1.1718	-0.433426	0.664705	0.845604	no	no
ACD	817.883	-0.0310193	0.254363	-0.121949	0.902939	0.961201	no	no
ACER2	23.6182	0.171405	0.859225	0.199488	0.841881	0.935309	yes	no
ACER3	757.132	0.148105	0.194234	0.762507	0.445757	0.698999	no	no
ACIN1	467.731	-0.857075	0.337431	-2.54	0.0110851	0.138402	no	no
ACKR3	38.5228	-0.103916	0.783238	-0.132675	0.894451	0.95661	no	no
ACKR4	8.62724	-0.236505	1.51986	-0.15561	0.876341	0.949958	no	no
ACLY	5646.86	0.200224	0.222237	0.900949	0.367615	0.64136	no	no
ACO1	1816.89	0.274953	0.22177	1.23981	0.215046	0.495322	no	no
ACO2	8656.05	0.241186	0.216528	1.11388	0.26533	0.548938	no	no
ACOT1	109.578	0.192993	0.505124	0.382071	0.702409	0.866221	no	no
ACOT11	45.1911	-0.339745	0.57624	-0.589589	0.555466	0.778077	no	no
ACOT13	2437.16	0.0545418	0.219502	0.248479	0.803763	0.916623	no	no
ACOT2	468.573	-0.0235182	0.431345	-0.0545228	0.956519	0.983437	no	no
ACOT4	174.408	-0.178192	0.511684	-0.348246	0.727655	0.880121	no	no
ACOT7	853.901	-0.0782051	0.22824	-0.342644	0.731866	0.882513	no	no
ACOT8	1229.26	0.358889	0.210715	1.7032	0.0885312	0.337707	no	no
ACOT9	1918.36	0.330819	0.161018	2.05455	0.0399223	0.238305	no	no
ACOX1	1800.76	0.227662	0.176484	1.28999	0.197054	0.474704	no	no
ACOX3	934.875	0.425031	0.259727	1.63645	0.101745	0.356797	no	no
ACOXL	567.591	-0.127085	0.216193	-0.58783	0.556646	0.77888	no	no
ACP1	6151.94	0.241231	0.158549	1.5215	0.128136	0.392716	no	no
ACP2	718.815	-0.117509	0.248218	-0.47341	0.635921	0.827871	yes	no
ACP5	961.768	-0.0392189	0.260028	-0.150825	0.880113	0.951661	no	no
ACP6	379.271	0.462543	0.247232	1.87088	0.0613611	0.288763	no	no
ACPP	38.1641	-0.0758904	0.650022	-0.11675	0.907058	0.963033	no	no
ACRBP	39.9388	-0.0708831	0.587089	-0.120737	0.9039	0.961634	no	no
ACSBG1	60.4154	-1.03462	1.04579	-0.989319	0.322507	0.602804	no	no
ACSF2	271.281	-0.194229	0.25106	-0.773636	0.439146	0.695296	no	no
ACSF3	416.341	0.950807	0.583993	1.62811	0.103501	0.358831	no	no
ACSL1	2345.17	0.572572	0.17871	3.20391	0.00135574	0.0469392	yes	no
ACSL3	4242.5	0.306194	0.176021	1.73952	0.0819425	0.326741	no	no
ACSL4	3564.35	0.578415	0.188477	3.0689	0.00214849	0.0607257	no	no
ACSL5	2509.56	0.232378	0.186192	1.24806	0.212011	0.492848	no	no
ACSL6	11.1783	-1.86182	1.44846	-1.28538	0.19866	0.475937	no	no
ACSM2B	25.497	-0.8538	1.04082	-0.820314	0.412037	0.675275	no	no
ACSM3	125.488	-1.31223	0.537066	-2.44333	0.0145523	0.15485	no	no
ACSS1	3287.99	-0.668797	0.580952	-1.15121	0.249647	0.532697	no	no
ACSS2	653.476	-0.267367	0.194066	-1.37771	0.168292	0.443096	no	no
ACTA2	431.203	0.0888192	0.33688	0.263653	0.792048	0.911902	no	no
ACTB	355988	0.533532	0.24327	2.19316	0.0282956	0.206531	no	no
ACTG1	72015.1	0.565516	0.274603	2.0594	0.0394563	0.237268	no	no
ACTG1P1	28.6237	0.103466	0.670119	0.154399	0.877295	0.950396	no	no
ACTL10	58.1219	-0.650097	0.611741	-1.0627	0.287918	0.571791	no	no
ACTL6A	3527.89	0.325403	0.159481	2.04039	0.0413118	0.242288	no	no
ACTN1	170.284	0.982059	0.415517	2.36346	0.0181052	0.170967	no	no
ACTN3	28.0553	0.0753771	0.706808	0.106644	0.915071	0.966151	no	no
ACTN4	739.267	-0.530756	0.266547	-1.99123	0.0464555	0.256049	yes	no
ACTR10	2380.15	0.19626	0.191353	1.02565	0.305059	0.586848	no	no
ACTR1A	4718.05	0.380512	0.184375	2.0638	0.0390369	0.235859	no	no
ACTR1B	439.302	0.0289244	0.229889	0.125819	0.899875	0.959871	no	no
ACTR2	15221.2	0.293384	0.153495	1.91136	0.0559589	0.280117	no	no
ACTR3	29039.3	0.406377	0.138116	2.94229	0.00325795	0.0748067	yes	no
ACTR3B	68.6809	-0.387452	0.498762	-0.776828	0.43726	0.69395	no	no
ACTR3C	113.934	-0.055591	0.492785	-0.11281	0.910181	0.963858	no	no
ACTR5	382.609	0.229246	0.365273	0.627602	0.530265	0.762442	no	no
ACTR6	916.298	0.0138453	0.205198	0.0674728	0.946205	0.980478	no	no
ACTR8	1529.62	0.233276	0.169324	1.37769	0.1683	0.443096	no	no
ACVR1	768.184	-0.533215	0.312906	-1.70407	0.0883672	0.337249	no	no
ACVR1C	59.5839	-1.58069	0.667899	-2.36665	0.0179497	0.1705	no	no
ACVR2A	56.2341	0.0400573	0.543218	0.0737408	0.941217	0.977903	no	no
ACVR2B	146.944	0.116895	0.675056	0.173163	0.862523	0.944008	no	no
ACY1	363.285	0.213108	0.253866	0.83945	0.401217	0.667252	no	no
ACY3	66.9855	0.0995814	0.423738	0.235007	0.814203	0.921199	yes	no
ACYP1	216.536	0.0804274	0.265609	0.302804	0.762039	0.897758	no	no
ACYP2	663.319	-0.110517	0.259215	-0.426353	0.669851	0.848507	no	no
AD000090.2	63.7448	0.648331	0.473984	1.36783	0.171364	0.447189	no	no
AD000092.3	14.8702	-2.10423	1.14741	-1.8339	0.0666691	0.299118	no	no
AD000671.6	532.771	0.0360145	0.287252	0.125376	0.900226	0.960178	no	no
AD000864.6	181.161	0.284555	0.345821	0.822838	0.4106	0.674354	no	no
ADA	3442.49	0.177063	0.251919	0.702859	0.482144	0.726882	yes	no
ADAL	225.884	-0.539795	0.323041	-1.67098	0.0947256	0.346429	no	no
ADAM10	5819.96	0.479566	0.255365	1.87797	0.0603859	0.286696	yes	no
ADAM15	1130.97	0.251759	0.234631	1.073	0.28327	0.566206	no	no
ADAM17	1768.94	0.0673118	0.240615	0.27975	0.77967	0.906525	yes	no
ADAM19	4025.69	-0.444625	0.157769	-2.8182	0.00482933	0.0930094	yes	no
ADAM22	128.563	0.714813	0.528881	1.35156	0.176517	0.453111	no	no
ADAM28	2770.43	-0.253809	0.266835	-0.95118	0.341513	0.621238	no	no
ADAM32	97.3563	-1.69763	0.733619	-2.31404	0.0206653	0.180187	no	no
ADAM8	2554.64	0.347204	0.432558	0.802678	0.422161	0.682319	no	no
ADAM9	919.238	0.911646	0.223012	4.08788	4.35333e-05	0.00519937	no	no
ADAMDEC1	179.541	1.13046	0.543366	2.08047	0.037482	0.232108	no	no
ADAMTS17	17.6579	0.700286	1.34615	0.520214	0.602915	0.810155	no	no
ADAMTS2	16.6674	-1.45444	1.13689	-1.27932	0.200784	0.47759	no	no
ADAMTS4	46.0946	-0.419534	0.63118	-0.664682	0.506254	0.745826	no	no
ADAMTS6	54.0179	0.0785996	1.0169	0.0772936	0.93839	0.976745	yes	no
ADAMTSL3	34.5194	-1.96858	0.95597	-2.05925	0.0394707	0.237268	no	no
ADAMTSL4-AS1	47.6337	-1.11643	0.603364	-1.85035	0.0642637	0.295	no	no
ADAP1	200.133	-0.910181	0.573534	-1.58697	0.11252	0.371696	no	no
ADAP2	76.5708	-0.729394	0.520496	-1.40135	0.161111	0.435174	no	no
ADAR	5104.82	-0.41592	0.245664	-1.69305	0.0904466	0.339206	no	no
ADARB1	53.8587	-0.401193	0.95443	-0.420349	0.674231	0.850837	no	no
ADAT1	499.855	0.111311	0.270292	0.411819	0.680472	0.854276	no	no
ADAT2	157.575	-0.925084	0.659872	-1.40192	0.160941	0.435142	no	no
ADAT3	123.133	-0.938922	0.678928	-1.38295	0.166681	0.441782	yes	no
ADCK1	180.307	-0.0861877	0.365783	-0.235625	0.813724	0.920961	no	no
ADCK2	388.084	-0.488786	0.593202	-0.823978	0.409952	0.673864	no	no
ADCK3	1396.55	0.142666	0.155897	0.915129	0.360124	0.635996	no	no
ADCK4	373.12	0.715659	0.311336	2.29867	0.0215236	0.182486	no	no
ADCK5	246.253	0.28634	0.296253	0.966541	0.333774	0.613218	no	no
ADCY1	9.2677	-1.52207	1.52024	-1.0012	0.316729	0.598313	no	no
ADCY3	364.653	-0.576891	0.456136	-1.26473	0.205967	0.484098	yes	no
ADCY7	1235.51	-0.271883	0.214021	-1.27036	0.203958	0.48137	no	no
ADCY9	29.7719	-1.47415	0.713894	-2.06494	0.0389283	0.235859	no	no
ADD1	5298.68	-0.188793	0.188129	-1.00353	0.315605	0.597069	no	no
ADD2	210.033	-0.42959	0.373866	-1.14905	0.250536	0.534184	no	no
ADD3	6568.96	0.251486	0.146793	1.7132	0.0866759	0.334219	no	no
ADD3-AS1	35.8435	0.550198	1.36039	0.404442	0.685888	0.857422	no	no
ADGRE1	17.2938	0.227421	1.11876	0.203279	0.838917	0.933745	no	no
ADGRE2	40.4142	0.226186	0.565837	0.399737	0.689351	0.858734	no	no
ADGRE5	4317.91	0.596999	0.159912	3.73329	0.000188992	0.0144149	no	no
ADGRF1	38.0522	-1.58157	0.761314	-2.07742	0.0377625	0.232322	no	no
ADGRG1	16.6823	-0.849189	1.59053	-0.533902	0.593409	0.804315	no	no
ADGRG5	2038.21	0.0946934	0.254212	0.372498	0.709522	0.870975	yes	no
ADGRL1	21.8725	1.21282	1.44257	0.840734	0.400497	0.666966	no	no
ADGRV1	48.7043	-0.413858	0.525739	-0.787193	0.431169	0.68961	no	no
ADH5	4088.12	0.43943	0.194216	2.26258	0.0236616	0.188557	no	no
ADI1	4192.77	0.452353	0.238672	1.89529	0.0580536	0.283384	no	no
ADIPOR1	10908.5	0.391234	0.209353	1.86878	0.061654	0.289164	no	no
ADIPOR2	732.23	-0.738363	0.422435	-1.74787	0.0804858	0.324411	no	no
ADIRF-AS1	17.4066	-0.156066	0.829058	-0.188244	0.850685	0.938721	no	no
ADK	3587.42	0.375466	0.179392	2.093	0.0363494	0.230657	no	no
ADM	164.763	0.645643	0.302479	2.1345	0.0328015	0.219956	no	no
ADM2	103.696	-1.00871	0.485084	-2.07945	0.0375765	0.23227	no	no
ADNP	441.12	-0.243316	0.236771	-1.02764	0.304118	0.585912	no	no
ADNP2	421.871	-0.597429	0.324994	-1.83828	0.0660214	0.297726	no	no
ADO	145.039	-0.5074	0.413287	-1.22772	0.219553	0.499801	no	no
ADORA2A	3168.26	-0.145685	0.187937	-0.775182	0.438232	0.694777	yes	no
ADORA2B	17.2913	0.0742167	0.888325	0.0835468	0.933417	0.974428	no	no
ADPGK	3726.09	0.183387	0.174974	1.04808	0.294601	0.576906	no	no
ADPRH	1081.56	0.164236	0.2957	0.555416	0.57861	0.793966	yes	no
ADPRHL1	26.3673	-2.98427	1.03235	-2.89075	0.00384327	0.0817586	no	no
ADPRHL2	1153.81	0.583152	0.163011	3.57737	0.000347071	0.0201786	no	no
ADPRM	388.712	0.652544	0.318442	2.04918	0.0404449	0.239575	no	no
ADRB2	219.261	-0.128651	0.400075	-0.321567	0.747781	0.890964	no	no
ADRBK1	859.39	-0.163156	0.233264	-0.699448	0.484272	0.728784	yes	no
ADRBK2	1086.22	-0.253502	0.293428	-0.863932	0.387625	0.656929	yes	no
ADRM1	4919.53	0.265378	0.170268	1.55858	0.119095	0.380405	no	no
ADSL	4160.27	0.405627	0.163525	2.48052	0.013119	0.149611	yes	no
ADSS	837.797	0.538865	0.22903	2.35281	0.0186322	0.173107	no	no
ADTRP	129.287	-2.16929	0.643339	-3.37192	0.000746457	0.0329531	no	no
AE000661.37	45.3809	-1.12409	0.746705	-1.50541	0.13222	0.398173	no	no
AEBP1	45.8343	-0.488627	0.689679	-0.708485	0.478644	0.723664	no	no
AEBP2	459.04	-0.611483	0.294496	-2.07637	0.0378598	0.232578	no	no
AEN	3394.29	-0.0506315	0.220034	-0.230107	0.818008	0.923166	no	no
AES	1556.88	-0.606302	0.358277	-1.69227	0.0905944	0.339278	no	no
AF011889.5	502.839	-0.138486	0.337109	-0.410803	0.681217	0.854544	no	no
AF131215.2	27.4639	-1.18591	0.875971	-1.35382	0.175793	0.45193	no	no
AF131215.4	10.5821	-4.26415	1.80579	-2.36138	0.018207	0.171359	no	no
AF131216.6	38.1089	-1.49017	0.657705	-2.26571	0.0234694	0.188408	no	no
AF146191.4	17.5331	-1.67274	0.895336	-1.86828	0.0617226	0.289206	no	no
AF230666.2	7.32539	-1.39572	1.6476	-0.84712	0.396928	0.664736	no	no
AFAP1L2	50.0421	0.101031	0.863238	0.117037	0.906831	0.963033	no	no
AFF1	1961.96	-0.424301	0.245953	-1.72513	0.0845044	0.330392	yes	no
AFF3	63.2691	-0.805829	0.684258	-1.17767	0.238929	0.520749	yes	no
AFF4	1049.08	-0.403322	0.260268	-1.54964	0.121228	0.383112	no	no
AFG3L1P	107.82	-0.536504	0.439785	-1.21992	0.222494	0.503223	no	no
AFG3L2	991.185	-0.424179	0.551815	-0.768698	0.442072	0.696988	no	no
AFMID	254.291	0.254748	0.316858	0.803981	0.421408	0.681703	no	no
AFTPH	2277.02	-0.259449	0.231989	-1.11837	0.263411	0.547034	no	no
AGA	3631.78	0.441953	0.201311	2.19537	0.028137	0.205941	no	no
AGAP2	171.731	-0.786887	0.286249	-2.74896	0.00597855	0.102918	no	no
AGAP3	101.335	-0.867822	0.358356	-2.42167	0.0154492	0.159108	no	no
AGAP4	46.6642	-2.11551	1.0294	-2.0551	0.0398693	0.23818	no	no
AGAP6	49.8608	-1.00449	0.612862	-1.63901	0.101211	0.356053	no	no
AGAP9	17.9471	-0.202782	1.10428	-0.183634	0.854301	0.940182	no	no
AGBL3	54.9991	0.670509	0.483916	1.38559	0.165872	0.441152	no	no
AGBL5	618.485	0.0953342	0.193984	0.491452	0.623106	0.821283	yes	no
AGFG1	1220.49	-0.610002	0.512704	-1.18978	0.234134	0.515551	no	no
AGFG2	692.263	-0.00622027	0.19301	-0.0322277	0.97429	0.990687	no	no
AGGF1	1113.27	-0.0650558	0.261694	-0.248595	0.803674	0.916623	no	no
AGK	1944.95	0.591877	0.187171	3.16223	0.00156564	0.0507828	no	no
AGL	909.343	0.118297	0.210401	0.562245	0.573949	0.790927	no	no
AGMAT	160.722	-0.739007	0.373731	-1.97738	0.0479988	0.260394	no	no
AGO1	652.183	0.0624767	0.273877	0.22812	0.819553	0.923781	no	no
AGO2	597.406	-1.2463	0.429006	-2.90509	0.00367148	0.0793358	yes	no
AGO3	740.567	0.297919	0.287755	1.03532	0.300518	0.583019	no	no
AGO4	203.506	-0.807492	0.622808	-1.29654	0.194791	0.473233	no	no
AGPAT1	587.482	0.0783954	0.303969	0.257906	0.796479	0.913863	no	no
AGPAT2	987.329	0.29101	0.316594	0.919189	0.357997	0.634056	no	no
AGPAT3	1048.92	-0.635109	0.407056	-1.56025	0.118701	0.379583	no	no
AGPAT4	42.9755	-1.21261	0.928758	-1.30562	0.19168	0.470258	no	no
AGPAT5	2414.86	0.278931	0.233168	1.19627	0.231593	0.5131	no	no
AGPAT6	1856.81	0.0816644	0.278772	0.292943	0.769566	0.901728	yes	no
AGPHD1	121.12	0.129536	0.503454	0.257295	0.796951	0.913946	no	no
AGPS	1847.06	0.48415	0.20576	2.35298	0.0186235	0.173107	yes	no
AGRN	24.6236	-1.34642	1.31833	-1.02131	0.307109	0.588365	no	no
AGTPBP1	1341.89	-0.00499142	0.22891	-0.0218051	0.982603	0.993363	no	no
AGTRAP	539.654	0.638356	0.259794	2.45717	0.0140037	0.15308	no	no
AHCTF1	1639.76	-0.344534	0.303695	-1.13448	0.256595	0.540964	no	no
AHCY	4353.8	0.397503	0.188049	2.11383	0.0345299	0.22612	no	no
AHCYL1	2897.22	0.26498	0.376735	0.703359	0.481832	0.726734	no	no
AHCYL2	903.279	0.0691537	0.370622	0.186588	0.851984	0.939218	no	no
AHDC1	28.3494	-1.60687	0.791769	-2.02947	0.0424102	0.245644	no	no
AHI1	495.54	-1.18378	0.5685	-2.08228	0.0373167	0.231815	no	no
AHNAK	2845.87	0.619613	0.21208	2.92161	0.0034823	0.0775314	yes	no
AHR	517.892	-0.278122	0.325815	-0.853619	0.393316	0.662243	yes	no
AHRR	122.464	0.423542	0.447586	0.946282	0.344005	0.623275	no	no
AHSA1	2525.52	0.130748	0.169569	0.771065	0.440668	0.696426	no	no
AICDA	2123.53	0.455601	0.341718	1.33327	0.182445	0.460005	yes	no
AIDA	1728.76	0.363521	0.208888	1.74027	0.0818116	0.326572	yes	no
AIF1	171.411	1.3375	0.489094	2.73465	0.00624468	0.104899	no	no
AIFM1	1978.86	0.346381	0.168866	2.05121	0.0402461	0.239078	yes	no
AIFM2	1450.56	0.00043326	0.226637	0.00191169	0.998475	1	no	no
AIG1	2791.7	0.288951	0.325155	0.888657	0.374188	0.646965	no	no
AIM1	1227.89	0.894886	0.282076	3.1725	0.00151132	0.050217	no	no
AIM2	3078.21	0.452607	0.192081	2.35634	0.0184561	0.172649	yes	no
AIMP1	1519.6	0.199141	0.180323	1.10436	0.269436	0.552169	no	no
AIMP2	1878.67	0.401639	0.161451	2.48769	0.0128577	0.148196	no	no
AIP	3145.26	0.183604	0.160255	1.1457	0.25192	0.535873	no	no
AJ006998.2	14.2223	-0.213098	1.31693	-0.161814	0.871453	0.947795	no	no
AJUBA	29.7705	0.298816	0.814742	0.366761	0.713797	0.873023	no	no
AK1	20.6659	3.35162	1.02552	3.26821	0.00108229	0.0413769	no	no
AK2	7511.78	0.284482	0.201033	1.4151	0.157038	0.430357	no	no
AK3	3205.55	0.505005	0.203958	2.47603	0.0132853	0.150616	no	no
AK4	1364.29	0.728479	0.202135	3.60392	0.000313448	0.0191335	no	no
AK4P1	32.997	-0.821522	1.08813	-0.754988	0.450256	0.702634	no	no
AK5	22.2631	-0.13894	0.844387	-0.164546	0.869302	0.946885	no	no
AK6	2788.8	0.322794	0.198245	1.62826	0.10347	0.358831	no	no
AK9	193.14	-0.56185	0.46806	-1.20038	0.229991	0.512665	no	no
AKAP1	508.265	-0.300706	0.3976	-0.756303	0.449467	0.702091	no	no
AKAP10	942.421	-0.579732	0.435738	-1.33046	0.183366	0.460739	no	no
AKAP11	1060.84	0.092546	0.270189	0.342523	0.731957	0.882553	no	no
AKAP12	8.77692	-0.149605	1.48507	-0.100739	0.919757	0.968804	no	no
AKAP13	3515.79	-0.814916	0.327969	-2.48474	0.0129647	0.148752	yes	no
AKAP17A	978.827	-0.297596	0.355003	-0.83829	0.401868	0.667666	no	no
AKAP2	9573.55	0.152744	0.188676	0.809559	0.418194	0.679581	yes	no
AKAP3	24.0308	0.0535961	0.680824	0.0787223	0.937253	0.976051	no	no
AKAP5	51.0592	-1.62743	0.759085	-2.14393	0.0320383	0.218027	no	no
AKAP6	42.6355	-0.935206	1.11747	-0.836896	0.402651	0.668352	no	no
AKAP7	95.2066	-0.621282	0.507571	-1.22403	0.220941	0.501404	no	no
AKAP8	928.383	0.227942	0.329977	0.690782	0.489702	0.733159	no	no
AKAP8L	1315.01	-0.279494	0.35382	-0.789934	0.429566	0.688048	no	no
AKAP9	1047.03	-1.36131	0.49624	-2.74325	0.00608345	0.103777	no	no
AKIP1	826.052	1.04432	0.25413	4.10939	3.96709e-05	0.00477507	yes	no
AKIRIN1	3089.16	0.258235	0.552457	0.46743	0.640192	0.830229	yes	no
AKIRIN2	2091.33	0.24378	0.240002	1.01574	0.309752	0.591484	no	no
AKNA	791.537	-1.52138	0.396727	-3.83482	0.000125657	0.0105963	no	no
AKR1A1	9342.35	0.308709	0.198706	1.55359	0.120281	0.381626	no	no
AKR1B1	7860.41	0.272627	0.198268	1.37504	0.169118	0.444304	no	no
AKR1B15	33.22	-0.794568	0.708024	-1.12223	0.261763	0.546105	yes	no
AKR1C3	9.18219	-0.18637	1.84954	-0.100766	0.919737	0.968804	no	no
AKR7A2	1586.84	0.136729	0.629496	0.217204	0.828049	0.92858	no	no
AKR7L	21.7705	-1.43588	1.08132	-1.3279	0.184213	0.461791	no	no
AKT1	456.749	-0.667072	0.376706	-1.7708	0.0765939	0.317548	no	no
AKT1S1	216.561	-0.200747	0.432108	-0.464575	0.642236	0.831408	no	no
AKT2	715.882	-0.280625	0.249118	-1.12647	0.259965	0.544578	no	no
AKT3	163.843	-0.539267	0.611604	-0.881726	0.377925	0.649168	no	no
AKTIP	820.899	0.134063	0.219702	0.610204	0.541726	0.769832	no	no
AL021546.6	70.9556	0.307756	0.428838	0.71765	0.472973	0.719358	no	no
AL022344.5	8.48534	-1.73705	1.2047	-1.44189	0.149332	0.422151	no	no
AL035209.2	100.043	-0.663656	0.506263	-1.31089	0.189895	0.468038	no	no
AL035610.1	12.8664	-0.471045	1.3823	-0.34077	0.733277	0.88304	no	no
AL035610.2	27.3306	-1.40575	0.9491	-1.48114	0.138569	0.406955	no	no
AL121653.4	18.5953	-2.26367	1.006	-2.25017	0.0244382	0.192003	no	no
AL122127.25	376.793	0.354983	0.309711	1.14617	0.251723	0.535603	no	no
AL133243.1	40.3246	-1.22984	0.870341	-1.41305	0.15764	0.430785	no	no
AL133243.2	75.5044	-1.7853	0.839387	-2.12691	0.0334276	0.221896	no	no
AL133493.2	103.77	-0.637962	0.60755	-1.05006	0.293692	0.576275	no	no
AL136419.6	65.0157	-1.25628	0.628795	-1.99792	0.0457249	0.254211	no	no
AL356017.3	61.0134	-0.724219	0.550477	-1.31562	0.188301	0.466274	no	no
AL365331.2	21.7297	0.0752278	0.780493	0.0963849	0.923215	0.970247	no	no
AL449209.1	84.3529	-0.96599	0.599473	-1.6114	0.107093	0.364552	no	no
AL450992.2	18.9932	-0.425205	1.08834	-0.390692	0.696025	0.863257	no	no
AL591893.1	17.6239	-1.46787	1.1288	-1.30038	0.193469	0.47224	no	no
AL844908.5	98.3855	0.397028	0.413559	0.960027	0.337042	0.616576	no	no
ALAD	647.823	-0.059291	0.324343	-0.182803	0.854952	0.940606	no	no
ALAS1	2429.07	0.284899	0.191203	1.49004	0.136214	0.40368	no	no
ALCAM	1664.62	0.741029	0.18668	3.96951	7.20199e-05	0.00720526	yes	no
ALDH16A1	1470.67	0.189653	0.170798	1.11039	0.266831	0.549756	no	no
ALDH18A1	4658.08	0.0417467	0.198366	0.210453	0.833314	0.930996	no	no
ALDH1B1	832.664	0.0679097	0.237007	0.28653	0.774472	0.904171	no	no
ALDH1L2	3869.31	0.162758	0.215887	0.753905	0.450906	0.703007	no	no
ALDH2	1367.38	-0.0275985	0.249305	-0.110702	0.911853	0.964441	no	no
ALDH3A2	1747.96	0.227692	0.275253	0.827211	0.408117	0.672988	no	no
ALDH3B1	17.3477	0.928238	0.831966	1.11572	0.264543	0.547899	no	no
ALDH4A1	382.65	0.590444	0.265721	2.22205	0.0262801	0.199163	no	no
ALDH5A1	358.725	-0.776629	0.582101	-1.33418	0.182144	0.459597	no	no
ALDH6A1	827.464	0.397771	0.203908	1.95073	0.0510887	0.268185	yes	no
ALDH7A1	124.746	-0.120077	0.604523	-0.19863	0.842552	0.935487	no	no
ALDH8A1	19.2901	-0.861988	0.879556	-0.980026	0.327073	0.606428	no	no
ALDH9A1	3777.91	0.240096	0.174507	1.37585	0.168868	0.444061	no	no
ALDOA	54978	0.584344	0.163475	3.57452	0.000350869	0.0202877	no	no
ALDOC	4501.66	0.565108	0.210994	2.67831	0.00739938	0.113796	no	no
ALG1	2603.67	0.091894	0.160048	0.574166	0.565856	0.786037	no	no
ALG10	440.171	0.26189	0.289883	0.903434	0.366296	0.639933	no	no
ALG10B	804.184	0.713255	0.309745	2.30271	0.021295	0.182204	no	no
ALG11	824.08	0.253924	0.212187	1.1967	0.231425	0.512885	no	no
ALG12	1006.82	0.192027	0.178484	1.07588	0.281981	0.565247	no	no
ALG13	1917.8	0.104654	0.175088	0.597722	0.550025	0.774368	no	no
ALG14	2738.05	0.78996	0.259712	3.04168	0.00235265	0.0635699	no	no
ALG2	4695.71	0.340318	0.209602	1.62364	0.104453	0.360145	no	no
ALG3	4590.48	0.111637	0.235585	0.473873	0.635591	0.827789	no	no
ALG5	9927.86	0.341967	0.209723	1.63056	0.102982	0.358241	no	no
ALG6	1038.78	-0.0935595	0.187981	-0.497707	0.618691	0.819267	no	no
ALG8	4596.47	0.181737	0.188632	0.963446	0.335324	0.614766	no	no
ALG9	2274.01	0.0747953	0.15533	0.481524	0.630144	0.825172	no	no
ALKBH1	810.348	0.595337	0.204172	2.91586	0.00354713	0.078184	no	no
ALKBH2	369.9	0.0427378	0.254521	0.167915	0.86665	0.945918	no	no
ALKBH3	1300.02	0.324813	0.258397	1.25703	0.208742	0.487876	no	no
ALKBH4	381.397	0.158113	0.255555	0.618703	0.536112	0.765939	no	no
ALKBH5	5736.21	-0.309933	0.502742	-0.616485	0.537574	0.766961	no	no
ALKBH6	326.145	-0.595063	1.20356	-0.494418	0.621011	0.820325	no	no
ALKBH7	1564.19	0.538244	0.256848	2.09557	0.0361201	0.230055	no	no
ALKBH8	290.576	-0.371655	0.247661	-1.50066	0.133443	0.3999	no	no
ALMS1	290.941	-0.763032	0.590163	-1.29292	0.19604	0.473785	no	no
ALOX12P2	27.2537	-0.997408	1.30638	-0.76349	0.445171	0.698732	yes	no
ALOX5	1831.21	0.369073	0.226642	1.62844	0.103432	0.358831	no	no
ALOX5AP	1259.04	0.394029	0.417705	0.943319	0.345518	0.624156	no	no
ALPK1	432.858	1.05621	0.272288	3.87902	0.000104877	0.00950498	no	no
ALS2	439.775	0.402428	0.259228	1.55241	0.120564	0.382162	no	no
ALS2CR10	39.1089	-1.11531	0.680545	-1.63885	0.101244	0.356053	no	no
ALYREF	895.931	-1.62123	1.03111	-1.57232	0.115876	0.376012	no	no
AMACR	402.39	0.366963	0.267935	1.3696	0.170812	0.446506	yes	no
AMBRA1	519.866	-0.48252	0.245462	-1.96576	0.0493261	0.264153	no	no
AMD1	4528.79	0.396047	0.173293	2.28542	0.0222882	0.185203	yes	no
AMDHD1	61.5184	-0.18081	0.642681	-0.281338	0.778452	0.90593	no	no
AMDHD2	985.976	0.22875	0.180747	1.26558	0.205664	0.483739	no	no
AMER2	11.3163	-0.931475	1.26589	-0.735824	0.461838	0.711198	no	no
AMFR	2340.46	-0.819927	0.518078	-1.58263	0.113505	0.37351	no	no
AMICA1	135.221	-1.31693	0.986851	-1.33448	0.182047	0.459577	no	no
AMIGO2	659.964	0.0887364	0.239997	0.36974	0.711576	0.871461	no	no
AMMECR1	406.351	0.0211612	0.357856	0.0591333	0.952846	0.982959	no	no
AMMECR1L	592.593	0.112479	0.287097	0.391781	0.69522	0.862758	no	no
AMN1	352.964	0.129916	0.2974	0.436841	0.662226	0.843775	no	no
AMOT	23.8789	0.346881	0.950293	0.365026	0.715092	0.873428	no	no
AMOTL1	39.8306	1.31564	0.809094	1.62607	0.103935	0.359123	no	no
AMPD2	1089.93	0.0946528	0.228542	0.414159	0.678757	0.853056	yes	no
AMPD3	1043.56	0.613035	0.223497	2.74292	0.00608953	0.103777	no	no
AMY2B	24.2849	-2.0452	0.948569	-2.15609	0.0310768	0.215579	no	no
AMZ2	4975.12	0.199517	0.211587	0.942956	0.345703	0.624156	yes	no
AMZ2P1	219.391	0.433104	0.331039	1.30832	0.190766	0.469129	yes	no
ANAPC1	1991.95	0.219127	0.165449	1.32443	0.185359	0.463231	no	no
ANAPC10	983.448	0.119539	0.195157	0.612525	0.54019	0.768984	no	no
ANAPC11	5350.65	0.379811	0.198867	1.90987	0.05615	0.28015	no	no
ANAPC13	1885.7	0.41361	0.173326	2.38632	0.0170179	0.165718	no	no
ANAPC15	1237.53	0.497029	0.174502	2.84826	0.00439588	0.088072	no	no
ANAPC16	4721.59	0.214617	0.199803	1.07414	0.282759	0.565921	no	no
ANAPC2	148.737	-1.34003	0.474136	-2.82626	0.00470947	0.0917305	no	no
ANAPC4	983.504	0.0725102	0.201297	0.360215	0.718686	0.875735	no	no
ANAPC5	12665.4	0.252521	0.143248	1.76282	0.0779313	0.320183	no	no
ANAPC7	1181.33	0.208447	0.222304	0.937668	0.348415	0.626451	no	no
ANG	891.763	0.53681	0.1951	2.75146	0.00593307	0.102918	yes	no
ANGEL1	889.099	-0.0142734	0.261132	-0.0546599	0.956409	0.983437	no	no
ANGEL2	1062.39	-0.109684	0.19893	-0.551372	0.581379	0.795586	no	no
ANGPT2	47.0231	-2.22862	0.860396	-2.59023	0.00959132	0.129187	no	no
ANGPTL1	32.0446	-3.06187	0.867522	-3.52945	0.000416428	0.0224332	no	no
ANGPTL6	156.663	-1.24797	0.6927	-1.8016	0.0716086	0.308496	yes	no
ANK1	26.0753	-1.82942	1.42707	-1.28194	0.199864	0.476791	no	no
ANK2	32.1513	0.339302	0.611124	0.555209	0.578751	0.794089	no	no
ANK3	367.502	-1.28414	0.496593	-2.5859	0.00971258	0.130272	no	no
ANKAR	78.5321	-0.85122	0.465004	-1.83056	0.0671655	0.300383	no	no
ANKDD1A	114.238	-0.0572105	0.579893	-0.098657	0.921411	0.969309	no	no
ANKEF1	505.518	-0.0733489	0.22123	-0.331551	0.740228	0.886766	no	no
ANKFY1	902.548	-0.124211	0.209861	-0.591876	0.553934	0.777091	no	no
ANKH	847.484	-1.21229	0.499683	-2.42613	0.015261	0.158742	no	no
ANKHD1	4483.06	-0.291476	0.253812	-1.14839	0.250807	0.534539	no	no
ANKHD1-EIF4EBP3	274.547	-0.0203446	0.269908	-0.0753762	0.939915	0.977474	no	no
ANKIB1	771.817	-0.3867	0.357962	-1.08028	0.280017	0.563037	no	no
ANKLE1	273.677	-0.605468	0.358633	-1.68827	0.0913599	0.340654	no	no
ANKLE2	1155.32	-0.608381	0.416445	-1.46089	0.144045	0.415365	no	no
ANKMY1	128.795	-0.555491	0.483309	-1.14935	0.250412	0.533994	no	no
ANKMY2	549.653	0.217627	0.194541	1.11867	0.263282	0.547034	no	no
ANKRA2	559.229	-0.130038	0.283474	-0.458728	0.646429	0.833364	no	no
ANKRD10	1829.41	0.0145818	0.221575	0.0658099	0.947529	0.980601	no	no
ANKRD11	499.063	-1.62438	0.258662	-6.27991	3.38759e-10	5.21925e-07	no	no
ANKRD12	1523.33	-0.981476	0.362864	-2.70481	0.00683443	0.109915	no	no
ANKRD13A	3689.74	-0.395296	0.463767	-0.852359	0.394015	0.662945	no	no
ANKRD13C	1437.77	0.0313456	0.174666	0.17946	0.857576	0.942181	no	no
ANKRD13D	296.068	-0.571585	0.273947	-2.08648	0.0369353	0.231138	no	no
ANKRD16	108.26	-0.776004	0.722793	-1.07362	0.282994	0.566116	no	no
ANKRD17	1717.17	-0.646042	0.244374	-2.64366	0.00820157	0.119183	yes	no
ANKRD18B	11.5589	-1.16702	1.6125	-0.723731	0.469231	0.716097	no	no
ANKRD20A3	16.0248	-1.00667	1.00425	-1.00241	0.316145	0.597576	no	no
ANKRD20A5P	38.9416	-0.860469	0.717932	-1.19854	0.230707	0.512812	no	no
ANKRD23	16.9246	-0.729287	0.920761	-0.792049	0.428332	0.686951	no	no
ANKRD26	226.856	-1.20997	0.599977	-2.0167	0.0437269	0.249058	no	no
ANKRD27	1065.5	0.0506488	0.270395	0.187314	0.851414	0.938904	no	no
ANKRD28	3661.25	-0.464068	0.332949	-1.39381	0.163375	0.437383	no	no
ANKRD30BP2	13.6146	-1.06812	0.986936	-1.08226	0.279136	0.562201	no	no
ANKRD33B	588.897	-0.0241172	0.381253	-0.0632578	0.949561	0.981411	yes	no
ANKRD34A	53.068	-0.428591	0.554828	-0.772476	0.439832	0.695795	no	no
ANKRD36	617.648	-0.613101	0.416988	-1.47031	0.141478	0.411622	no	no
ANKRD36B	857.928	-1.25097	0.537992	-2.32526	0.020058	0.178695	no	no
ANKRD36C	836.538	-1.72587	0.60497	-2.85282	0.00433329	0.0876094	no	no
ANKRD37	276.561	0.378648	0.306226	1.2365	0.216273	0.49637	no	no
ANKRD39	908.514	0.0543206	0.185642	0.29261	0.76982	0.901728	no	no
ANKRD40	424.373	-0.651126	0.34349	-1.89562	0.0580109	0.283384	yes	no
ANKRD42	133.676	-0.299377	0.581336	-0.514981	0.606566	0.812217	no	no
ANKRD44	4889.7	0.16065	0.264659	0.60701	0.543844	0.770791	no	no
ANKRD46	646.386	0.161106	0.274125	0.587711	0.556727	0.778922	no	no
ANKRD49	896.932	-0.0925682	0.26342	-0.35141	0.725281	0.879459	yes	no
ANKRD52	585.186	-1.01566	0.377608	-2.68972	0.00715119	0.112657	no	no
ANKRD54	361.709	-0.603528	0.558645	-1.08034	0.279989	0.563037	no	no
ANKRD6	117.539	-0.790607	0.626515	-1.26191	0.20698	0.485207	no	no
ANKRD7	20.8312	0.788841	0.829894	0.950533	0.341841	0.621592	no	no
ANKRD9	96.8158	-4.09999	0.918889	-4.4619	8.12354e-06	0.00143005	no	no
ANKS1A	175.678	-0.522694	0.427763	-1.22192	0.221737	0.502545	no	no
ANKS3	67.5099	-1.79691	0.646053	-2.78137	0.00541308	0.0981169	no	no
ANKS6	108.648	-1.72254	0.588149	-2.92874	0.00340337	0.0763452	no	no
ANKZF1	1153.67	0.271387	0.209838	1.29332	0.195902	0.473675	no	no
ANLN	1146.07	0.0777333	0.202467	0.383931	0.701029	0.865446	yes	no
ANO10	614.094	0.0861509	0.331593	0.259809	0.795011	0.913325	no	no
ANO6	1372.41	0.244395	0.164912	1.48197	0.138348	0.406548	yes	no
ANO7P1	49.6448	-0.143011	0.557075	-0.256718	0.797397	0.913946	no	no
ANO9	110.242	-0.241599	0.395022	-0.611609	0.540796	0.76942	no	no
ANP32A	1431	0.118225	0.27576	0.428725	0.668124	0.847192	no	no
ANP32B	2443.88	0.00321937	0.168657	0.0190883	0.984771	0.994356	no	no
ANP32E	5013.42	0.401089	0.227758	1.76103	0.0782327	0.320973	no	no
ANPEP	11.0826	-1.86048	1.1972	-1.55403	0.120176	0.381529	no	no
ANTXR2	1832.25	0.456764	0.205657	2.221	0.0263511	0.199195	yes	no
ANXA1	75.6551	1.47637	1.14685	1.28732	0.197983	0.475396	yes	no
ANXA11	6926.75	0.314443	0.179753	1.7493	0.080239	0.324133	no	no
ANXA13	8.56443	-2.51643	1.49583	-1.68229	0.092512	0.343206	no	no
ANXA2	25377	0.55905	0.155153	3.60322	0.000314299	0.0191335	no	no
ANXA2P2	102.679	0.723168	0.358233	2.01871	0.0435177	0.248693	no	no
ANXA2R	49.8478	0.880736	0.6572	1.34013	0.180202	0.457353	no	no
ANXA3	570.913	1.68275	0.32673	5.15029	2.6009e-07	0.000105453	no	no
ANXA4	1724.82	1.04224	0.292457	3.56372	0.000365631	0.0208004	yes	no
ANXA5	16689.7	0.536213	0.191231	2.80401	0.00504709	0.0958823	yes	no
ANXA6	13299.7	0.498098	0.184309	2.70252	0.00688158	0.110327	yes	no
ANXA7	11256.5	0.362772	0.17519	2.07074	0.0383833	0.234578	no	no
AOAH	86.4719	-0.554864	0.560838	-0.989349	0.322492	0.602804	no	no
AP000275.65	35.3861	-0.551558	0.813549	-0.677966	0.497793	0.738446	no	no
AP000279.69	14.0223	-0.849141	1.16023	-0.73187	0.464248	0.712623	no	no
AP000295.7	258.666	-0.0133292	0.309749	-0.0430324	0.965676	0.987139	no	no
AP000295.9	50.8442	-2.16434	0.83108	-2.60425	0.00920751	0.12693	no	no
AP000347.2	34.625	-3.84029	1.19462	-3.21465	0.00130602	0.0457315	no	no
AP000350.10	9.82973	1.02421	1.98878	0.514994	0.606557	0.812217	no	no
AP000437.3	6.09355	-5.20425	2.29138	-2.27123	0.0231332	0.187907	no	no
AP000462.1	10.3066	-1.81984	1.56155	-1.16541	0.243854	0.52598	no	no
AP000476.1	61.7991	-0.163789	0.508133	-0.322335	0.747199	0.890546	no	no
AP000525.9	71.4749	0.0677934	0.515242	0.131576	0.89532	0.957065	no	no
AP000560.3	19.4508	-1.24166	1.03626	-1.19822	0.230833	0.512812	no	no
AP000640.2	14.2962	-1.74391	1.24479	-1.40097	0.161224	0.435337	no	no
AP000640.9	7.56274	3.86949	3.91342	0.988774	0.322774	0.602987	no	no
AP000648.5	37.4327	-1.24486	0.867263	-1.4354	0.151175	0.423358	no	no
AP000689.8	42.2128	-1.35617	0.668923	-2.02739	0.0426228	0.246365	no	no
AP000705.7	39.082	0.161205	0.83532	0.192986	0.84697	0.937043	no	no
AP000708.1	12.3386	-3.39138	1.42867	-2.3738	0.0176063	0.169009	no	no
AP000892.6	18.8924	-1.58506	1.31449	-1.20584	0.227879	0.509644	no	no
AP001046.5	274.598	-0.0218576	0.371727	-0.0588001	0.953111	0.983063	no	no
AP001046.6	14.0261	-1.20129	0.897779	-1.33806	0.180876	0.457851	no	no
AP001055.8	19.4168	-0.603694	0.72623	-0.831271	0.405821	0.670795	no	no
AP001056.1	28.8421	-0.446782	0.661545	-0.675362	0.499446	0.739613	no	no
AP001057.1	227.739	0.00917304	0.327285	0.0280277	0.97764	0.991557	no	no
AP001059.7	15.0592	-2.38314	0.95452	-2.49668	0.012536	0.147017	no	no
AP001062.7	29.2223	-0.323003	0.751321	-0.429913	0.667259	0.846895	no	no
AP001187.9	14.8185	-2.77463	1.15537	-2.40151	0.0163277	0.16367	no	no
AP001258.4	143.543	0.168637	0.351401	0.479899	0.631299	0.82533	no	no
AP001347.6	40.5992	-1.28283	0.758902	-1.69038	0.0909554	0.339925	no	no
AP001372.2	48.3222	-0.624351	0.675954	-0.923659	0.355664	0.632099	no	no
AP001469.9	20.1746	-1.33455	0.944637	-1.41277	0.157725	0.430785	no	no
AP001597.1	23.6314	-2.32484	0.938686	-2.4767	0.0132604	0.150616	no	no
AP001816.1	172.681	0.464382	0.348326	1.33318	0.182472	0.460005	no	no
AP003068.23	23.4302	-1.1109	0.693124	-1.60274	0.108993	0.36721	no	no
AP003068.9	29.8308	0.0556987	0.869333	0.0640706	0.948914	0.981137	no	no
AP003419.11	39.5684	-0.94043	3.12838	-0.300612	0.76371	0.898754	no	no
AP003774.1	133.632	0.243532	0.40533	0.600825	0.547957	0.773453	no	no
AP005901.1	60.5476	0.0622131	0.490573	0.126817	0.899085	0.959626	no	no
AP006222.1	26.2847	-1.1978	0.633176	-1.89174	0.0585254	0.284406	no	no
AP006621.5	25.914	-0.119591	0.634252	-0.188555	0.850442	0.938604	no	no
AP1AR	662.079	0.236238	0.219606	1.07573	0.282047	0.565305	no	no
AP1B1	2221.38	0.0430893	0.236197	0.18243	0.855246	0.9407	no	no
AP1G1	3488.27	0.371993	0.161766	2.29958	0.0214721	0.182486	no	no
AP1G2	1268.27	-0.0548054	0.227866	-0.240516	0.80993	0.919911	no	no
AP1M1	2833.08	0.277187	0.157443	1.76055	0.0783143	0.320973	no	no
AP1S1	218.334	0.225842	0.291876	0.773759	0.439073	0.695285	no	no
AP1S2	2498.87	0.381307	0.298069	1.27926	0.200807	0.47759	yes	no
AP1S3	250.777	-0.103655	0.306246	-0.338471	0.735008	0.883535	yes	no
AP2A1	602.183	-0.355623	0.271045	-1.31204	0.189506	0.467753	no	no
AP2A2	298.707	-0.510297	0.381197	-1.33867	0.180679	0.457713	no	no
AP2B1	5236.84	0.207727	0.163257	1.27239	0.203234	0.480579	no	no
AP2M1	8395.77	0.28199	0.19878	1.41861	0.156014	0.428731	no	no
AP2S1	1518.68	0.409955	0.215404	1.90319	0.0570152	0.281459	yes	no
AP3B1	3063.32	0.0132257	0.188954	0.0699944	0.944198	0.979547	yes	no
AP3B2	29.473	-0.302457	1.01791	-0.297137	0.766362	0.900439	no	no
AP3D1	1541.02	-2.08125	0.418603	-4.97191	6.62977e-07	0.000212802	no	no
AP3M1	3729.02	0.351396	0.186251	1.88667	0.0592042	0.284872	no	no
AP3M2	573.754	0.0200817	0.304445	0.0659617	0.947408	0.980601	no	no
AP3S1	3524.44	0.366493	0.2219	1.65162	0.0986129	0.351782	no	no
AP3S2	519.086	0.176567	0.292339	0.60398	0.545857	0.771922	no	no
AP4B1	1520.13	0.543505	0.191345	2.84044	0.00450515	0.0895624	yes	no
AP4E1	467.493	0.0534833	0.276458	0.193459	0.8466	0.937043	yes	no
AP4M1	239.876	0.0812961	0.306049	0.265631	0.790523	0.911345	no	no
AP4S1	187.037	0.395012	0.267671	1.47574	0.140015	0.409649	yes	no
AP5B1	666.96	-0.85282	0.524136	-1.6271	0.103717	0.359123	no	no
AP5M1	3137.84	0.325007	0.200837	1.61826	0.105607	0.362418	no	no
AP5S1	432.505	0.0885605	0.228359	0.387813	0.698155	0.864459	no	no
AP5Z1	838.314	-0.0286145	0.227056	-0.126024	0.899713	0.959871	no	no
APAF1	652.193	-0.163446	0.382359	-0.427469	0.669038	0.847687	yes	no
APBA2	37.8486	0.0507107	1.01258	0.0500809	0.960058	0.985254	no	no
APBA3	1031.02	0.101683	0.201123	0.505576	0.613154	0.816074	no	no
APBB1	374.556	0.248087	0.279701	0.886971	0.375095	0.647589	no	no
APBB1IP	882.501	-0.601994	0.244978	-2.45734	0.0139969	0.15308	yes	no
APBB2	92.8564	0.369567	0.394551	0.936677	0.348925	0.626779	no	no
APBB3	60.2745	-0.843923	0.681485	-1.23836	0.215583	0.495789	no	no
APC	664.515	-0.365627	0.449458	-0.813483	0.415941	0.678455	no	no
APCDD1	79.3424	0.0844263	0.61658	0.136927	0.891089	0.956059	no	no
APCDD1L	10.6488	-1.5413	2.11366	-0.72921	0.465873	0.714095	no	no
APEH	3891.38	0.157772	0.176822	0.892263	0.372252	0.645575	no	no
APEX1	3236.19	0.361849	0.158262	2.28639	0.0222314	0.185203	no	no
APEX2	1121.69	0.187382	0.204418	0.916658	0.359322	0.635378	no	no
APH1A	3309.28	0.489848	0.161109	3.04047	0.0023621	0.0635699	no	no
APH1B	1287.32	0.120228	0.242639	0.495503	0.620245	0.819986	no	no
API5	6855.46	0.224716	0.161011	1.39565	0.16282	0.436727	no	no
APIP	1022.58	0.0445506	0.204365	0.217996	0.827433	0.928202	no	no
APITD1-CORT	133.496	0.188954	0.2996	0.63069	0.528243	0.761288	no	no
APLF	198.292	-0.0663451	0.329019	-0.201645	0.840194	0.93431	no	no
APLP2	1518.47	-0.144657	0.190715	-0.758497	0.448153	0.70127	no	no
APMAP	3351.01	0.113312	0.179975	0.6296	0.528956	0.761648	no	no
APOBEC2	40.1368	-1.63237	0.783096	-2.08451	0.0371137	0.231567	no	no
APOBEC3B	5732	0.394248	0.266171	1.48118	0.138558	0.406955	yes	no
APOBEC3C	7660.84	0.2985	0.20821	1.43365	0.151672	0.424026	no	no
APOBEC3D	935.289	0.0317707	0.200934	0.158115	0.874366	0.949088	no	no
APOBEC3F	603.308	0.4383	0.354523	1.23631	0.216344	0.496456	no	no
APOBEC3G	10725.5	0.769297	0.162009	4.74848	2.04956e-06	0.000535213	no	yes
APOBEC3H	106.824	0.71376	0.440212	1.6214	0.104931	0.361026	yes	no
APOL1	600.859	-0.467171	0.409879	-1.13978	0.254379	0.538576	no	no
APOL2	1816.26	0.36179	0.236618	1.529	0.126264	0.390161	no	no
APOL3	2653.04	0.138123	0.221639	0.62319	0.533159	0.764129	no	no
APOL4	105.322	0.785825	0.633536	1.24038	0.214835	0.495322	no	no
APOL6	2600.02	0.334017	0.254001	1.31502	0.188502	0.466546	yes	no
APOLD1	237.867	0.184926	0.403335	0.458491	0.6466	0.83341	no	no
APOM	186.826	0.82366	0.301324	2.73347	0.00626712	0.105068	no	no
APOO	960.957	0.111791	0.173909	0.642812	0.520346	0.755961	no	no
APOOL	418.679	0.0164517	0.284553	0.0578158	0.953895	0.98316	no	no
APOPT1	1067.39	0.332378	0.248488	1.3376	0.181026	0.458125	no	no
APP	257.719	0.180119	0.314855	0.57207	0.567275	0.787246	no	no
APPBP2	1778.99	0.350516	0.215263	1.62832	0.103458	0.358831	yes	no
APPL1	2268.53	-0.233734	0.230956	-1.01203	0.311525	0.59299	yes	no
APPL2	224.777	-1.00137	0.372414	-2.68888	0.00716931	0.11268	no	no
APRT	5592.46	0.29687	0.173681	1.70929	0.087398	0.335725	no	no
APTX	1426.53	0.248361	0.224848	1.10457	0.269345	0.552056	no	no
AQP3	11728.4	0.0719897	0.271202	0.265447	0.790665	0.911345	yes	no
AQR	2224.26	0.162712	0.17159	0.948259	0.342998	0.622446	no	no
ARAF	1259.33	-0.0505999	0.280659	-0.18029	0.856925	0.941768	no	no
ARAP1	1162.72	-0.225226	0.254441	-0.885182	0.376058	0.647707	no	no
ARAP2	518.92	-0.153359	0.35871	-0.427531	0.668993	0.847687	no	no
ARCN1	10884.4	0.378368	0.14936	2.53325	0.0113009	0.13971	no	no
AREG	21.6211	-0.96335	0.773441	-1.24554	0.212934	0.493831	no	no
AREL1	1321.03	0.0052791	0.178657	0.0295488	0.976427	0.991281	no	no
ARF1	29294.1	0.275007	0.153136	1.79584	0.0725199	0.31097	no	no
ARF3	2742.32	0.902772	0.224226	4.02616	5.66944e-05	0.00641484	no	no
ARF4	22122.5	0.601881	0.174516	3.44887	0.000562946	0.0274472	no	no
ARF5	3072.41	0.254797	0.182973	1.39253	0.163761	0.437881	no	no
ARF6	7015.82	0.211396	0.476151	0.443968	0.657066	0.840536	no	no
ARFGAP1	1075.77	0.0178523	0.208916	0.0854521	0.931902	0.973949	no	no
ARFGAP2	2200.47	-0.0469809	0.175316	-0.267979	0.788716	0.910645	no	no
ARFGAP3	6112.44	0.217092	0.15155	1.43248	0.152007	0.424154	no	no
ARFGEF1	1178.17	-0.426209	0.245506	-1.73604	0.0825568	0.327569	no	no
ARFGEF2	2612.13	-0.454423	0.345254	-1.3162	0.188107	0.466169	yes	no
ARFGEF3	110.676	0.221037	0.341641	0.646985	0.517641	0.754308	no	no
ARFIP1	1129.24	0.41295	0.226364	1.82427	0.068111	0.301982	no	no
ARFIP2	1711.02	0.217564	0.1841	1.18177	0.237297	0.518248	no	no
ARFRP1	866.668	0.081673	0.233557	0.349691	0.72657	0.879601	no	no
ARG2	246.147	-0.307985	0.378239	-0.81426	0.415496	0.67813	no	no
ARGLU1	904.188	0.0325439	0.274382	0.118608	0.905586	0.962676	no	no
ARHGAP1	1080.28	-0.403681	0.33855	-1.19238	0.233111	0.514437	no	no
ARHGAP10	113.412	-1.46047	0.586963	-2.48818	0.0128398	0.148196	no	no
ARHGAP11A	1789.86	-0.0152742	0.249893	-0.0611229	0.951261	0.982124	yes	no
ARHGAP11B	147.467	-1.72222	0.816077	-2.11037	0.0348267	0.227555	yes	no
ARHGAP12	439.803	0.523644	0.340837	1.53635	0.124452	0.387361	no	no
ARHGAP15	4515.32	-0.161345	0.206488	-0.781378	0.43458	0.691763	yes	no
ARHGAP17	632.29	-0.0844409	0.285088	-0.296193	0.767083	0.900933	yes	no
ARHGAP18	853.148	0.00749032	0.200772	0.0373076	0.97024	0.989209	yes	no
ARHGAP19	171.847	1.3889	0.620511	2.23832	0.0252005	0.194618	no	no
ARHGAP19-SLIT1	150.625	-0.650974	0.484625	-1.34325	0.17919	0.456404	no	no
ARHGAP21	262.366	-0.44782	0.536685	-0.834418	0.404045	0.66966	yes	no
ARHGAP22	16.2174	-1.59908	0.796008	-2.00888	0.0445498	0.250686	no	no
ARHGAP23	26.6036	-0.939578	1.06089	-0.885651	0.375806	0.647655	no	no
ARHGAP24	331.896	-0.164326	0.438817	-0.374474	0.708052	0.869835	yes	no
ARHGAP25	3143.53	0.579796	0.247392	2.34363	0.0190969	0.174807	yes	no
ARHGAP26	117.375	-1.05079	0.686711	-1.53017	0.125974	0.389735	no	no
ARHGAP27	1216.11	-0.857053	0.485492	-1.76533	0.0775085	0.319212	no	no
ARHGAP28	26.1298	-0.534907	0.77587	-0.689429	0.490554	0.733569	no	no
ARHGAP30	3550.3	-0.0478415	0.271263	-0.176366	0.860007	0.942935	no	no
ARHGAP31	585.201	0.229645	0.279138	0.822696	0.410681	0.674411	yes	no
ARHGAP35	288.711	-0.322045	0.304738	-1.05679	0.290606	0.57412	yes	no
ARHGAP4	1185.06	-0.0891739	0.309201	-0.288402	0.773039	0.903552	no	no
ARHGAP42	453.169	-1.67076	0.45093	-3.70514	0.000211271	0.0153315	yes	no
ARHGAP44	120.259	-0.66742	0.540571	-1.23466	0.216959	0.496478	no	no
ARHGAP5	1441.34	0.459932	0.188792	2.43618	0.0148435	0.156902	no	no
ARHGAP6	53.3809	-1.94843	0.603603	-3.228	0.00124661	0.0445626	no	no
ARHGAP9	1222.8	0.064362	0.27872	0.23092	0.817377	0.922926	no	no
ARHGDIA	3154.38	-0.0897201	0.304054	-0.295079	0.767933	0.901271	no	no
ARHGDIB	60806.2	-0.0447111	0.186589	-0.239623	0.810622	0.920019	no	no
ARHGEF1	1725.23	0.109854	0.248023	0.44292	0.657824	0.841214	yes	no
ARHGEF10	13.6179	-3.05452	1.55511	-1.96418	0.0495094	0.264491	no	no
ARHGEF11	37.4853	0.68879	0.867184	0.794283	0.42703	0.68614	no	no
ARHGEF12	1116.1	-1.01801	0.26735	-3.80776	0.00014023	0.0114642	yes	no
ARHGEF17	12.1111	3.21604	1.95585	1.64432	0.100109	0.354108	no	no
ARHGEF18	321.27	-1.44002	0.340372	-4.23073	2.3293e-05	0.00335398	no	no
ARHGEF19	174.461	0.175161	0.392467	0.446307	0.655376	0.839167	no	no
ARHGEF2	890.676	-0.11156	0.219752	-0.507662	0.61169	0.815393	yes	no
ARHGEF26	16.7516	-2.03255	1.22504	-1.65917	0.0970809	0.350089	no	no
ARHGEF3	1298.62	0.316026	0.215886	1.46385	0.143234	0.41429	no	no
ARHGEF35	139.866	0.724349	0.339232	2.13526	0.0327395	0.219718	no	no
ARHGEF37	35.4792	-0.486418	0.688528	-0.706461	0.479902	0.724745	no	no
ARHGEF38	22.9527	-1.19195	0.828436	-1.4388	0.150208	0.422771	no	no
ARHGEF39	361.426	0.277238	0.309486	0.895803	0.370358	0.643812	no	no
ARHGEF4	13.897	-2.03126	1.73917	-1.16794	0.242829	0.525164	no	no
ARHGEF5	165.761	1.16832	0.316738	3.6886	0.00022549	0.01572	no	no
ARHGEF6	3371.17	0.607282	0.247101	2.45762	0.0139859	0.15308	no	no
ARHGEF7	856.679	-0.0349947	0.225459	-0.155215	0.876652	0.949958	no	no
ARHGEF9	236.379	-0.313349	0.262152	-1.1953	0.231971	0.513502	no	no
ARID1A	666.355	-0.370756	0.327461	-1.13221	0.257544	0.542148	no	no
ARID1B	802.461	-1.18799	0.360858	-3.29212	0.000994351	0.0395409	no	no
ARID2	813.686	-0.226023	0.314568	-0.71852	0.472437	0.718694	no	no
ARID3A	1220.63	-0.204524	0.16765	-1.21995	0.222485	0.503223	no	no
ARID3B	1822.44	-0.249171	0.294778	-0.845285	0.397952	0.665452	yes	no
ARID4A	832.016	-1.15925	0.349338	-3.31842	0.000905293	0.0368017	no	no
ARID4B	912.242	-0.510183	0.248645	-2.05185	0.0401841	0.238949	yes	no
ARID5A	1228.23	0.274329	0.296872	0.924066	0.355452	0.631964	yes	no
ARID5B	3463.84	-0.449443	0.279259	-1.60941	0.107526	0.36561	no	no
ARIH1	1518.51	-0.305263	0.339263	-0.89978	0.368237	0.642009	no	no
ARIH2	3921.64	0.106013	0.145472	0.728753	0.466153	0.714273	no	no
ARIH2OS	61.6849	-0.345078	0.526711	-0.655157	0.512367	0.750563	no	no
ARL1	4472.35	0.50274	0.213986	2.34941	0.0188033	0.173591	no	no
ARL10	75.9581	-3.5936	0.859436	-4.18135	2.89786e-05	0.00384891	no	no
ARL11	156.3	0.567867	0.298592	1.90182	0.0571953	0.281626	no	no
ARL13B	221.665	0.569433	0.310627	1.83317	0.0667769	0.299475	no	no
ARL14EP	1975.23	0.569665	0.185176	3.07634	0.00209558	0.0606215	no	no
ARL15	500.487	0.408287	0.226657	1.80134	0.0716487	0.308496	no	no
ARL16	179.996	0.28711	0.365808	0.784866	0.432532	0.690286	no	no
ARL17A	289.636	-0.599078	0.410541	-1.45924	0.144499	0.416208	no	no
ARL17B	377.178	0.0387059	0.284574	0.136013	0.891811	0.956286	no	no
ARL2	739.391	0.0516803	0.198456	0.260412	0.794546	0.913312	no	no
ARL2BP	4365.96	0.200502	0.225968	0.887304	0.374915	0.64757	no	no
ARL3	1134.91	0.180809	0.239302	0.755568	0.449909	0.702505	yes	no
ARL4A	424.121	-0.0501092	0.256112	-0.195653	0.844882	0.936347	no	no
ARL4C	1015.48	-0.34932	0.255539	-1.367	0.171626	0.447359	no	no
ARL4D	84.3802	0.583668	0.412748	1.4141	0.157332	0.430476	no	no
ARL5A	3202.17	-0.0153248	0.435851	-0.0351607	0.971952	0.98968	no	no
ARL5B	1473.23	0.263128	0.20728	1.26943	0.204287	0.481851	yes	no
ARL6	170.073	0.382284	0.298962	1.27871	0.201001	0.477662	no	no
ARL6IP1	14411.3	0.438739	0.252119	1.7402	0.0818235	0.326572	no	no
ARL6IP4	4394.44	0.426553	0.196727	2.16825	0.0301395	0.21194	no	no
ARL6IP5	12958.2	0.872148	0.181162	4.8142	1.47793e-06	0.000421676	yes	yes
ARL6IP6	1560.83	0.232481	0.174604	1.33147	0.183033	0.460565	no	no
ARL8A	359.738	-0.44735	0.598884	-0.746973	0.45508	0.706356	no	no
ARL8B	4256.51	0.179516	0.247535	0.725214	0.468321	0.715389	yes	no
ARMC1	2638.04	0.19453	0.147431	1.31946	0.187016	0.465335	no	no
ARMC10	1212.2	-0.168913	0.953023	-0.17724	0.85932	0.942578	no	no
ARMC2	104.851	-0.357061	0.525883	-0.678974	0.497154	0.737965	no	no
ARMC5	237.807	-0.490165	0.495605	-0.989023	0.322652	0.602923	no	no
ARMC6	839.459	0.142588	0.208098	0.6852	0.493218	0.73534	no	no
ARMC7	145.706	-0.7402	0.374747	-1.9752	0.0482456	0.261184	no	no
ARMC8	1841.4	0.166928	0.158564	1.05275	0.292457	0.575102	no	no
ARMC9	168.025	-0.374532	0.367391	-1.01944	0.307996	0.589039	no	no
ARMCX2	169.04	-0.10515	0.358878	-0.292997	0.769525	0.901728	no	no
ARMCX3	4704.2	0.310416	0.190426	1.63011	0.103077	0.358328	no	no
ARMCX4	28.9041	0.330587	0.8479	0.389889	0.696619	0.863738	no	no
ARMCX5	343.804	0.339506	0.380032	0.893362	0.371663	0.644772	no	no
ARMCX6	1243.09	0.291308	0.216116	1.34792	0.177683	0.45414	no	no
ARMT1	2465.63	0.344548	0.180069	1.91342	0.0556942	0.279414	no	no
ARNT	1496.25	-0.0931325	0.235928	-0.39475	0.693027	0.861434	no	no
ARNTL	462.866	0.0940659	0.34226	0.274837	0.783441	0.908524	no	no
ARNTL2	754.619	0.0309984	0.38277	0.0809844	0.935454	0.975343	yes	no
ARPC1A	1901.37	0.209172	0.195383	1.07057	0.284361	0.567548	no	no
ARPC1B	12322	0.246015	0.159131	1.54599	0.122107	0.383703	no	no
ARPC2	42166.3	0.251405	0.143637	1.75028	0.0800693	0.323872	yes	no
ARPC3	18928.5	0.267566	0.157992	1.69355	0.0903513	0.339206	no	no
ARPC4	1828.28	0.548338	0.245328	2.23513	0.0254091	0.195348	no	no
ARPC4-TTLL3	97.0933	-0.530529	0.364389	-1.45594	0.145409	0.417074	no	no
ARPC5	21217.3	0.333345	0.158344	2.1052	0.035274	0.228314	yes	no
ARPC5L	4617.93	0.344924	0.154212	2.23668	0.025307	0.194953	no	no
ARPIN	12.3149	-2.33203	1.43163	-1.62894	0.103326	0.358831	no	no
ARPP19	6318.8	0.429695	0.161215	2.66536	0.0076906	0.115712	no	no
ARRB1	43.092	-1.03869	0.996536	-1.0423	0.297273	0.579612	no	no
ARRB2	669.226	0.0160269	0.304367	0.0526565	0.958006	0.984163	yes	no
ARRDC1	899.685	0.0971609	0.265456	0.366015	0.714354	0.87315	no	no
ARRDC2	241.421	-1.33484	0.579696	-2.30265	0.0212987	0.182204	no	no
ARRDC3	3327.99	-0.170894	0.342355	-0.499172	0.617658	0.818532	no	no
ARRDC3-AS1	27.421	-1.25183	0.721368	-1.73535	0.0826781	0.327798	no	no
ARRDC4	34.9744	1.44113	1.14871	1.25456	0.209637	0.489302	no	no
ARSA	800.107	-0.481013	0.31699	-1.51744	0.129156	0.394457	no	no
ARSB	1279.63	-0.176033	0.501804	-0.3508	0.725738	0.879601	yes	no
ARSD	306.426	0.486136	0.289856	1.67717	0.0935099	0.345079	no	no
ARSG	347.381	-0.575633	0.299745	-1.92041	0.0548063	0.276889	no	no
ARSK	523.484	0.181763	0.318623	0.570463	0.568364	0.787763	no	no
ART3	19.4693	-2.35356	1.308	-1.79936	0.0719614	0.309177	yes	no
ARV1	806.625	0.324398	0.215661	1.5042	0.132529	0.398336	no	no
ASAH1	5443.9	0.328465	0.243566	1.34857	0.177476	0.453961	no	no
ASAH2	46.7589	1.89156	0.900106	2.10148	0.0355987	0.228663	no	no
ASAH2B	291.17	0.179578	0.297328	0.603973	0.545862	0.771922	no	no
ASAP1	348.391	-1.53653	0.361022	-4.25606	2.08065e-05	0.00311228	yes	no
ASAP3	17.6131	-1.46469	0.889428	-1.64678	0.099604	0.353268	no	no
ASB1	653.825	0.135508	0.231928	0.584268	0.55904	0.780882	no	no
ASB13	106.543	0.139112	0.446639	0.311463	0.755448	0.895391	no	no
ASB14	18.7052	-2.04063	1.0411	-1.96008	0.0499866	0.265201	no	no
ASB2	3076.67	-0.162309	0.320766	-0.506006	0.612853	0.815813	yes	no
ASB3	1399.85	0.105743	0.203857	0.518714	0.60396	0.810416	no	no
ASB4	43.3303	-0.988251	0.919791	-1.07443	0.28263	0.565884	no	no
ASB6	672.254	0.0796682	0.263178	0.302716	0.762107	0.897758	no	no
ASB7	917.785	0.360379	0.25268	1.42623	0.153803	0.426119	no	no
ASB8	2308.41	0.658426	0.209198	3.14737	0.00164744	0.052551	no	no
ASCC1	2055.98	0.43741	0.232265	1.88324	0.0596685	0.285678	no	no
ASCC2	1591.26	-0.324715	0.245798	-1.32106	0.18648	0.464602	no	no
ASCC3	2874.46	-0.346535	0.25964	-1.33468	0.181982	0.459544	no	no
ASF1A	5252.27	0.574121	0.23953	2.39686	0.0165361	0.164581	no	no
ASF1B	2937.23	0.156568	0.170628	0.917601	0.358828	0.63509	no	no
ASH1L	1127.55	-1.14767	0.459663	-2.49677	0.0125329	0.147017	yes	no
ASH2L	1612.65	0.0670313	0.181041	0.370254	0.711193	0.871291	no	no
ASL	829.649	0.373274	0.223879	1.6673	0.0954546	0.347348	no	no
ASMTL	1900.6	0.488953	0.223083	2.19179	0.0283945	0.206998	no	no
ASNA1	3458.45	0.321263	0.147744	2.17445	0.029671	0.210664	no	no
ASNS	7871.7	0.154576	0.208538	0.741238	0.458549	0.708326	no	no
ASNSD1	2611.04	0.219306	0.1585	1.38363	0.166471	0.441635	no	no
ASPA	30.8655	-1.59687	0.841204	-1.89832	0.0576545	0.282659	no	no
ASPH	326.005	0.52646	0.254461	2.06892	0.0385534	0.235151	no	no
ASPHD2	675.411	-1.22667	0.469365	-2.61347	0.00896291	0.124519	no	no
ASPM	2051.19	-0.353782	0.348338	-1.01563	0.309806	0.591484	no	no
ASPN	17.981	-2.34167	1.34715	-1.73824	0.0821688	0.327125	yes	no
ASPSCR1	510.148	0.149564	0.207528	0.720694	0.471098	0.717568	no	no
ASRGL1	328.403	0.319496	0.278926	1.14545	0.252022	0.535899	no	no
ASS1	1253.36	0.3601	0.332883	1.08176	0.279359	0.562259	no	no
ASTE1	465.335	-0.131468	0.306678	-0.428685	0.668153	0.847192	no	no
ASTN2	291.431	0.0229064	0.250302	0.0915149	0.927083	0.972108	no	no
ASXL1	2921.03	-0.773793	0.261722	-2.95655	0.00311104	0.0724365	yes	no
ASXL2	738.411	-0.816118	0.26854	-3.03909	0.00237292	0.0636926	no	no
ATAD1	3214.31	0.21952	0.181592	1.20886	0.226716	0.508593	no	no
ATAD2	2878.51	-0.00436717	0.274622	-0.0159025	0.987312	0.995436	yes	no
ATAD2B	276.641	-1.07368	0.571324	-1.87928	0.0602057	0.286556	yes	no
ATAD3A	714.961	-0.48149	0.522599	-0.921338	0.356874	0.63349	no	no
ATAD3B	414.213	-0.326483	0.486549	-0.671017	0.50221	0.742068	no	no
ATAD3C	98.9615	-0.331575	0.401353	-0.826141	0.408724	0.673119	no	no
ATAD5	189.305	-0.983462	0.472152	-2.08293	0.0372573	0.231567	no	no
ATAT1	41.5462	-0.473055	0.559788	-0.845061	0.398077	0.665452	no	no
ATE1	1092.17	0.0434976	0.305043	0.142595	0.88661	0.954366	yes	no
ATF1	700.411	0.471561	0.221781	2.12625	0.0334827	0.222044	no	no
ATF2	4380.92	0.348022	0.184769	1.88355	0.0596257	0.285652	no	no
ATF3	297.416	0.95105	0.423258	2.24698	0.0246416	0.19282	yes	no
ATF4	11472.2	0.114517	0.2426	0.472042	0.636897	0.828423	no	no
ATF5	539.824	-0.412697	0.318575	-1.29544	0.195167	0.473233	yes	no
ATF6	3082.03	0.0691847	0.157956	0.437999	0.661387	0.843542	no	no
ATF6B	357.367	-0.863082	0.474492	-1.81896	0.0689176	0.303809	no	no
ATF7	400.584	0.261842	0.56173	0.466136	0.641118	0.830794	no	no
ATF7IP	3655.08	-0.187262	0.200503	-0.933963	0.350323	0.627695	yes	no
ATF7IP2	839.007	0.319524	0.181929	1.75631	0.0790352	0.322364	no	no
ATG10	235.8	0.166554	0.261499	0.636919	0.524178	0.758635	no	no
ATG101	1702.43	0.201335	0.205215	0.981094	0.326547	0.60623	no	no
ATG12	2140.91	0.368337	0.153414	2.40093	0.0163533	0.163674	no	no
ATG13	3844.89	0.197337	0.16807	1.17414	0.24034	0.522358	no	no
ATG14	94.1653	-0.372872	0.387048	-0.963376	0.335359	0.614766	no	no
ATG16L1	498.962	-0.304692	0.259593	-1.17373	0.240504	0.522409	no	no
ATG16L2	195.971	-0.222714	0.314897	-0.70726	0.479405	0.724279	yes	no
ATG2A	130.331	-1.30049	0.523048	-2.48637	0.0129053	0.148493	no	no
ATG2B	803.194	-0.59091	0.339605	-1.73999	0.0818603	0.326572	no	no
ATG3	4964.2	0.359092	0.178407	2.01277	0.0441386	0.249703	no	no
ATG4A	1879.35	-0.110518	0.197339	-0.560041	0.575452	0.792455	no	no
ATG4B	1970.1	0.0561786	0.197973	0.283769	0.776588	0.904786	no	no
ATG4C	1057.97	0.408502	0.233239	1.75143	0.0798718	0.323808	no	no
ATG4D	505.719	-0.426837	0.572344	-0.745771	0.455806	0.706713	no	no
ATG5	3929.44	0.297602	0.175772	1.69312	0.0904335	0.339206	no	no
ATG7	1072.35	-0.115353	0.18229	-0.632797	0.526866	0.760246	no	no
ATG9A	1456.47	-0.0486373	0.223856	-0.217271	0.827997	0.92858	no	no
ATG9B	34.0919	-0.703194	0.917052	-0.766799	0.443201	0.697263	no	no
ATHL1	141.944	0.1743	0.426224	0.40894	0.682583	0.85551	no	no
ATIC	4135.05	0.210229	0.223596	0.940216	0.347107	0.625409	no	no
ATL1	117.338	-0.245923	0.511161	-0.481107	0.63044	0.825175	yes	no
ATL2	1407.94	0.0410538	0.167255	0.245456	0.806103	0.917526	no	no
ATL3	3383.82	0.51402	0.16412	3.13197	0.00173636	0.0543075	no	no
ATM	2435.37	-0.513539	0.409484	-1.25411	0.209801	0.489489	no	no
ATMIN	1632.5	-0.8538	0.547191	-1.56033	0.118681	0.379583	no	no
ATN1	71.9291	-0.469687	0.736871	-0.637406	0.52386	0.758421	yes	no
ATOX1	2232.33	0.413754	0.18175	2.2765	0.0228164	0.186334	no	no
ATP10A	42.7025	1.00771	1.18586	0.849773	0.395451	0.663984	no	no
ATP10D	1683.5	0.122814	0.331591	0.370378	0.711101	0.871291	no	no
ATP11A	397.899	-0.766502	0.336206	-2.27986	0.0226162	0.18574	yes	no
ATP11B	3136.36	-0.208033	0.422959	-0.491851	0.622824	0.821283	no	no
ATP11C	526.016	-0.1544	0.371642	-0.415453	0.67781	0.852631	yes	no
ATP12A	310.312	-1.64795	0.557054	-2.95833	0.00309306	0.0724365	no	no
ATP13A1	4313.57	-0.747051	0.540432	-1.38232	0.166873	0.441954	no	no
ATP13A2	525.974	-0.578468	0.545366	-1.0607	0.288828	0.572765	yes	no
ATP13A3	3239.83	-0.142211	0.229458	-0.619768	0.53541	0.765483	no	no
ATP1A1	1959.29	-0.0432632	0.274881	-0.157389	0.874938	0.949375	no	no
ATP1A1OS	68.1182	0.440541	0.448801	0.981595	0.326299	0.606225	no	no
ATP1A3	30.4291	-3.38753	1.28257	-2.64122	0.00826086	0.119183	no	no
ATP1B1	211.319	-0.323709	0.366012	-0.884421	0.376469	0.64774	no	no
ATP1B3	19262	0.260857	0.210756	1.23772	0.21582	0.496067	no	no
ATP23	715.067	0.292504	0.227778	1.28416	0.199086	0.47639	no	no
ATP2A2	2052.79	-0.56571	0.313221	-1.8061	0.0709023	0.30737	no	no
ATP2A3	3931.41	-1.22274	0.494187	-2.47424	0.0133519	0.150794	no	no
ATP2B1	2148.96	-0.266663	0.225519	-1.18244	0.237031	0.518248	no	no
ATP2B4	883.64	0.352572	0.303838	1.16039	0.245888	0.528516	yes	no
ATP2C1	2487.12	0.174245	0.187521	0.929202	0.352784	0.629966	yes	no
ATP5A1	34737.9	0.426578	0.160469	2.65832	0.00785309	0.117246	yes	no
ATP5B	46223.3	0.350748	0.150206	2.33511	0.0195378	0.176977	no	no
ATP5C1	9873.76	0.381691	0.153178	2.49182	0.0127091	0.148003	no	no
ATP5D	1861.53	-0.41454	0.991244	-0.418201	0.6758	0.851701	no	no
ATP5E	16891.2	0.500739	0.225055	2.22496	0.026084	0.198485	no	no
ATP5F1	15136.5	0.39743	0.150273	2.64472	0.00817582	0.119177	no	no
ATP5G1	6833.6	0.420378	0.182094	2.30857	0.0209673	0.180976	no	no
ATP5G2	8255.12	0.28878	0.181021	1.59528	0.11065	0.369262	no	no
ATP5G3	21809	0.385421	0.17682	2.17973	0.0292775	0.209804	no	no
ATP5H	4817.11	0.339701	0.174857	1.94274	0.052048	0.270913	no	no
ATP5I	3853.35	0.362191	0.18463	1.96171	0.0497966	0.264635	no	no
ATP5J	10988.2	0.281996	0.201987	1.39611	0.162681	0.436584	no	no
ATP5J2	4221.6	0.341757	0.172176	1.98493	0.0471521	0.257706	no	no
ATP5J2-PTCD1	177.713	0.716519	0.35094	2.04171	0.0411798	0.241975	no	no
ATP5L	17616.7	0.308016	0.229209	1.34382	0.179006	0.456215	no	no
ATP5O	14473.7	0.466512	0.194299	2.40101	0.01635	0.163674	yes	no
ATP5S	302.794	0.111673	0.347137	0.321697	0.747682	0.890915	no	no
ATP5SL	1347.51	0.146562	0.167717	0.873867	0.382191	0.652962	no	no
ATP6AP1	6583.4	0.0786495	0.203054	0.387333	0.69851	0.86476	no	no
ATP6AP1L	42.327	-0.554028	0.649714	-0.852725	0.393812	0.662748	no	no
ATP6AP2	11613.4	0.425742	0.215751	1.9733	0.0484615	0.261522	no	no
ATP6V0A1	3956.15	0.266808	0.237134	1.12514	0.260531	0.544936	yes	no
ATP6V0A2	1636.42	-0.124569	0.468609	-0.265828	0.790372	0.911345	yes	no
ATP6V0B	17217.4	0.357863	0.215803	1.65828	0.09726	0.350089	no	no
ATP6V0C	2360.87	0.111009	0.279863	0.396654	0.691623	0.860869	no	no
ATP6V0D1	8434.9	0.375043	0.205696	1.82329	0.0682601	0.302216	no	no
ATP6V0E1	7150.28	0.539869	0.221709	2.43503	0.0148905	0.156902	no	no
ATP6V0E2	932.796	-0.179563	0.232747	-0.771494	0.440414	0.696301	no	no
ATP6V1A	8497.94	0.739168	0.212909	3.47175	0.000517085	0.0261407	yes	yes
ATP6V1B2	3428.2	0.280772	0.174531	1.60873	0.107676	0.365975	no	no
ATP6V1C1	1772.3	0.175594	0.168309	1.04329	0.296816	0.579435	no	no
ATP6V1C2	57.4619	0.067639	0.486231	0.139109	0.889364	0.955339	no	no
ATP6V1D	2111.15	0.317862	0.208293	1.52603	0.127001	0.391342	no	no
ATP6V1E1	3810.45	0.285888	0.169818	1.6835	0.0922786	0.342848	no	no
ATP6V1E2	179.904	0.592474	0.273957	2.16265	0.0305679	0.213781	no	no
ATP6V1F	5655.5	0.193078	0.214884	0.898518	0.368909	0.642565	no	no
ATP6V1G1	5247.93	0.249116	0.200879	1.24013	0.214927	0.495322	no	no
ATP6V1G2-DDX39B	782.3	0.204471	0.293373	0.696966	0.485824	0.730324	no	no
ATP6V1H	1386.15	0.0307727	0.227004	0.13556	0.892169	0.956286	no	no
ATP7A	1045.26	0.316329	0.264868	1.19429	0.232365	0.513838	no	no
ATP7B	35.4431	0.283933	0.687522	0.41298	0.679621	0.853654	no	no
ATP8A1	960.739	-0.954004	0.328231	-2.9065	0.00365492	0.0792097	no	no
ATP8A2	251.159	0.995235	0.347683	2.86248	0.0042034	0.0863491	no	no
ATP8B1	46.2635	-1.3016	0.725271	-1.79464	0.0727116	0.311099	no	no
ATP8B2	2551.77	-0.0934655	0.174958	-0.534217	0.593191	0.804162	no	no
ATP8B3	73.696	-0.240079	0.489444	-0.490515	0.623769	0.82151	no	no
ATP8B4	255.285	0.403968	0.400233	1.00933	0.312816	0.594046	no	no
ATP9B	760.414	-0.42236	0.339752	-1.24314	0.213816	0.494311	no	no
ATPAF1	1665.43	-0.192324	0.639143	-0.30091	0.763483	0.898555	no	no
ATPAF2	849.12	-0.00795267	0.249312	-0.0318985	0.974553	0.990693	no	no
ATPIF1	9039.86	0.503028	0.185044	2.71842	0.00655939	0.107913	no	no
ATR	1091.71	-0.326755	0.314413	-1.03925	0.298688	0.581319	no	no
ATRAID	10722.6	0.484589	0.230248	2.10464	0.0353228	0.228314	yes	no
ATRIP	393.738	-0.291675	0.414393	-0.703862	0.481519	0.726525	no	no
ATRN	794.783	-0.0734258	0.533317	-0.137678	0.890495	0.955737	no	no
ATRNL1	42.292	-0.624595	0.539968	-1.15673	0.247384	0.530398	no	no
ATRX	1312.7	-1.10406	0.400719	-2.7552	0.00586557	0.102414	no	no
ATXN1	576.941	-0.868048	0.321155	-2.70289	0.00687388	0.110319	no	no
ATXN10	3277.38	0.232302	0.154528	1.5033	0.132761	0.398801	no	no
ATXN1L	378.45	-0.876672	0.434074	-2.01964	0.0434209	0.248601	no	no
ATXN2	476.442	-1.2899	0.349046	-3.69551	0.000219446	0.0154384	no	no
ATXN2L	1079.74	-1.41019	0.331144	-4.25855	2.05757e-05	0.00310794	no	no
ATXN3	527.453	0.18806	0.244999	0.767595	0.442728	0.697263	no	no
ATXN7	156.796	-1.40992	0.695783	-2.02638	0.0427254	0.246427	no	no
ATXN7L1	189.719	0.817838	0.452318	1.80811	0.07059	0.306711	no	no
ATXN7L2	79.6153	-0.0156657	0.450501	-0.0347739	0.97226	0.98968	no	no
ATXN7L3	414.776	-0.293373	0.378287	-0.77553	0.438026	0.694534	no	no
ATXN7L3B	646.126	-0.0978609	0.303002	-0.322971	0.746717	0.890248	no	no
AUH	467.322	0.107676	0.222963	0.482933	0.629143	0.824884	no	no
AUNIP	208.06	-0.0748451	0.278504	-0.268739	0.78813	0.910608	no	no
AUP1	11581.4	0.320813	0.178902	1.79323	0.0729357	0.311366	no	no
AURKA	2430.5	0.180307	0.195637	0.921643	0.356715	0.633315	no	no
AURKAIP1	4489.17	0.267983	0.180581	1.484	0.137808	0.405734	no	no
AURKAPS1	26.53	-0.534993	0.903739	-0.591977	0.553866	0.777091	no	no
AURKB	3192.37	0.210607	0.233785	0.900861	0.367662	0.641369	yes	no
AUTS2	53.4097	-0.663382	0.744013	-0.891627	0.372593	0.64573	no	no
AVEN	282.352	-0.895921	0.713471	-1.25572	0.209216	0.488616	yes	no
AVIL	37.4556	-0.4794	0.561154	-0.854311	0.392933	0.662166	no	no
AVL9	958.276	0.0797315	0.234276	0.340331	0.733607	0.883229	no	no
AVPI1	108.415	0.25256	0.463115	0.545351	0.585512	0.797657	no	no
AXIN1	39.7739	-1.40547	0.567243	-2.47771	0.0132227	0.150428	no	no
AXIN2	30.5719	-1.89061	0.720905	-2.62254	0.0087276	0.122912	no	no
AXL	10.4724	1.47873	1.57359	0.93972	0.347361	0.625547	no	no
AZI2	1497.07	0.20787	0.198338	1.04806	0.294612	0.576906	no	no
AZIN1	3247.57	0.337427	0.152936	2.20633	0.027361	0.202862	no	no
AZIN2	50.5534	-0.414324	0.635739	-0.651721	0.514581	0.752268	no	no
B2M	742998	0.416252	0.237195	1.75489	0.0792775	0.322364	no	no
B3GALNT1	137.914	1.25914	0.684552	1.83937	0.0658614	0.297498	no	no
B3GALNT2	739.934	0.237034	0.379637	0.62437	0.532385	0.763827	no	no
B3GALT2	16.9189	-0.565705	1.38443	-0.40862	0.682819	0.855608	no	no
B3GALT4	411.353	0.147592	0.283308	0.520961	0.602394	0.80998	no	no
B3GALT6	73.7484	-1.2139	0.526663	-2.30488	0.0211731	0.181532	no	no
B3GAT3	1255.16	0.013003	0.199515	0.0651733	0.948036	0.980755	no	no
B3GLCT	341.794	-0.57334	0.582954	-0.983508	0.325357	0.605262	no	no
B3GNT2	1627.37	0.137126	0.597818	0.229377	0.818576	0.923385	no	no
B3GNT7	24.6119	-0.568502	0.693223	-0.820085	0.412168	0.675315	yes	no
B3GNT9	272.484	-0.0307706	0.70577	-0.0435987	0.965224	0.987139	no	no
B3GNTL1	70.7241	0.114531	0.439429	0.260636	0.794373	0.913312	no	no
B4GALNT1	71.8783	-0.321665	0.539667	-0.596043	0.551147	0.775269	no	no
B4GALNT2	53.1662	-1.55794	0.696511	-2.23678	0.0253009	0.194953	no	no
B4GALNT3	75.6694	0.313071	0.579556	0.540191	0.589065	0.801025	no	no
B4GALT1	5410.6	0.367749	0.27816	1.32208	0.186142	0.464286	no	no
B4GALT2	268.743	-0.701911	0.475296	-1.47679	0.139733	0.409134	no	no
B4GALT3	8248.47	-0.139988	0.209053	-0.669628	0.503095	0.74302	no	no
B4GALT4	1035.97	0.229051	0.236056	0.970327	0.331884	0.611716	no	no
B4GALT5	66.6305	-0.791528	0.572675	-1.38216	0.166923	0.441963	yes	no
B4GALT7	860.721	0.287613	0.208216	1.38132	0.167181	0.442266	no	no
B4GAT1	465.154	-0.246356	0.238383	-1.03345	0.301395	0.583534	no	no
B9D1	564.506	0.637989	0.266498	2.39398	0.0166669	0.164643	no	no
B9D2	215.794	0.219858	0.279882	0.785538	0.432138	0.690286	no	no
BAALC	7.25172	-0.746576	2.88102	-0.259136	0.79553	0.913356	no	no
BABAM1	3877.08	0.268428	0.182036	1.47459	0.140323	0.410083	no	no
BACE1	16.8969	-0.518282	1.3457	-0.385138	0.700135	0.865254	no	no
BACE2	126.172	-0.959573	0.659829	-1.45428	0.14587	0.417891	no	no
BACH1	2192.99	-0.457066	0.314635	-1.45269	0.14631	0.41837	yes	no
BACH2	291.324	0.0245001	0.303154	0.0808172	0.935587	0.975343	no	no
BAD	1172.07	0.13878	0.245099	0.566219	0.571245	0.789414	no	no
BAG1	1689.72	-0.218535	0.490256	-0.445756	0.655773	0.83944	yes	no
BAG2	1067.51	0.0261215	0.230111	0.113517	0.909621	0.963518	no	no
BAG3	246.931	-0.0952953	0.574827	-0.165781	0.868329	0.946885	no	no
BAG4	1645.08	0.318179	0.177427	1.7933	0.0729257	0.311366	no	no
BAG5	855.369	-0.000771556	0.20391	-0.0037838	0.996981	0.999446	no	no
BAG6	681.427	-0.438095	0.283185	-1.54703	0.121857	0.383586	no	no
BAHD1	150.1	-0.589799	0.355622	-1.6585	0.0972163	0.350089	no	no
BAIAP2	34.9736	0.0822401	0.664317	0.123796	0.901477	0.960642	no	no
BAIAP2L1	31.4842	-1.26181	0.682863	-1.84782	0.0646279	0.295554	no	no
BAIAP3	33.5449	-2.10318	0.909223	-2.31317	0.0207135	0.180299	no	no
BAK1	6312.89	0.451198	0.172227	2.61978	0.00879859	0.123013	no	no
BANF1	2738.85	0.335228	0.150022	2.23453	0.0254482	0.195551	no	no
BANK1	6641.45	0.338637	0.227837	1.48631	0.137197	0.40494	no	no
BANP	477.155	-0.0100536	0.229187	-0.0438663	0.965011	0.987139	no	no
BAP1	819.702	-0.163631	0.213663	-0.765837	0.443773	0.697466	no	no
BARD1	2406.65	0.0342422	0.189098	0.181082	0.856303	0.941286	yes	no
BASP1	5225.95	-0.528833	0.541974	-0.975753	0.329187	0.608784	no	no
BATF	1247.79	0.314534	0.246169	1.27771	0.20135	0.477997	yes	no
BATF2	62.9581	0.369795	0.433493	0.853057	0.393628	0.66251	no	no
BATF3	104.657	0.758721	0.516471	1.46905	0.14182	0.411819	yes	no
BAX	1513.48	0.0444045	0.208322	0.213153	0.831208	0.93009	no	no
BAZ1A	1133.03	-0.144458	0.358154	-0.403341	0.686698	0.85756	yes	no
BAZ1B	1201.83	-1.08624	0.271146	-4.0061	6.17296e-05	0.00660464	no	no
BAZ2A	2500.61	-0.81295	0.385336	-2.10972	0.0348827	0.227721	yes	no
BAZ2B	271.527	-1.32819	0.482817	-2.75093	0.00594269	0.102918	yes	no
BBC3	158.407	0.0939614	0.525962	0.178647	0.858215	0.942181	yes	no
BBIP1	765.961	0.375105	0.233716	1.60496	0.108502	0.367162	yes	no
BBOF1	25.2423	-1.11993	0.677744	-1.65244	0.098445	0.351505	no	no
BBS1	111.546	-0.294026	0.694084	-0.423617	0.671845	0.849596	no	no
BBS10	72.4235	0.406389	0.675513	0.601601	0.54744	0.773373	no	no
BBS12	142.297	0.438135	0.438206	0.999838	0.317389	0.598959	no	no
BBS2	222.2	-0.283252	0.334542	-0.846686	0.39717	0.664768	no	no
BBS4	274.415	-0.0504793	0.322271	-0.156636	0.875532	0.949665	no	no
BBS7	398.254	0.501961	0.238525	2.10444	0.0353403	0.228314	no	no
BBS9	545.539	-0.124418	0.293684	-0.423648	0.671823	0.849596	no	no
BBX	1854.22	-0.166354	0.199003	-0.835938	0.40319	0.668886	yes	no
BCAN	53.6215	-0.33614	0.499391	-0.6731	0.500884	0.740786	no	no
BCAP29	1127.19	0.0183615	0.197159	0.0931305	0.9258	0.971686	no	no
BCAP31	1760.35	0.112294	0.247473	0.453762	0.65	0.835381	no	no
BCAR1	33.8313	-1.25116	0.74878	-1.67094	0.0947338	0.346429	no	no
BCAR3	1057.48	-0.329258	0.561781	-0.586097	0.557811	0.779939	no	no
BCAS1	77.8308	0.212288	0.394854	0.537637	0.590828	0.802228	no	no
BCAS2	3133.93	0.226357	0.165422	1.36836	0.171199	0.447137	no	no
BCAS3	904.988	-0.444298	0.337401	-1.31682	0.187897	0.466169	no	no
BCAS4	875.331	0.767924	0.199893	3.84168	0.000122195	0.0105767	no	no
BCAT1	2687.67	0.228982	0.291693	0.785012	0.432446	0.690286	yes	no
BCAT2	787.649	-0.010513	0.256488	-0.0409882	0.967305	0.987855	no	no
BCCIP	2752.34	0.172555	0.205712	0.838819	0.401571	0.667666	no	no
BCDIN3D	356.151	-0.861967	0.257675	-3.34517	0.000822333	0.0350961	no	no
BCKDHA	2069.96	0.420312	0.253716	1.65662	0.0975959	0.350177	no	no
BCKDHB	614.531	0.343192	0.203498	1.68646	0.0917072	0.341701	no	no
BCKDK	3225.94	0.26475	0.232397	1.13921	0.254614	0.538851	no	no
BCL10	1614.24	0.11461	0.189554	0.60463	0.545425	0.771658	yes	no
BCL11A	772.721	0.255878	0.312416	0.819031	0.412769	0.67554	no	no
BCL11B	33.6858	-2.47951	1.31249	-1.88917	0.0588695	0.284624	no	no
BCL2	655.268	-0.0971357	0.2972	-0.326836	0.743792	0.888344	yes	no
BCL2A1	379.503	0.386226	0.319771	1.20782	0.227115	0.509044	yes	no
BCL2L1	1370.37	-0.149548	0.285687	-0.523468	0.600649	0.808705	no	no
BCL2L11	2264.03	0.339054	0.249146	1.36087	0.173556	0.449384	no	no
BCL2L12	1098.78	0.225405	0.175231	1.28633	0.198328	0.475661	no	no
BCL2L13	1514.89	0.26371	0.203761	1.29421	0.195592	0.473299	no	no
BCL2L14	11.8244	-1.45926	1.21085	-1.20515	0.228147	0.509872	no	no
BCL2L15	14.1479	1.6567	1.91852	0.86353	0.387846	0.657159	no	no
BCL2L2	79.788	0.628069	0.433962	1.44729	0.147815	0.420028	yes	no
BCL2L2-PABPN1	262.345	0.0439907	0.429104	0.102518	0.918346	0.968112	yes	no
BCL3	1210.36	-1.99985	0.988585	-2.02294	0.0430791	0.247472	no	no
BCL6	109.06	0.487757	0.380917	1.28048	0.200376	0.477154	no	no
BCL6B	13.9803	1.29062	1.81231	0.712141	0.476377	0.722152	no	no
BCL7A	312.897	-0.644372	0.341064	-1.8893	0.0588521	0.284624	no	no
BCL7B	1463.39	-0.210593	0.492186	-0.427873	0.668744	0.847523	no	no
BCL7C	459.286	-0.278975	0.507243	-0.549984	0.582331	0.796093	no	no
BCL9	213.224	-0.6688	0.499321	-1.33942	0.180435	0.457456	no	no
BCL9L	34.4912	-0.708464	0.805701	-0.879313	0.379232	0.650069	no	no
BCLAF1	3480.11	-0.162824	0.287833	-0.565687	0.571607	0.789495	no	no
BCO2	29.1168	-1.94629	1.20209	-1.61909	0.105428	0.362168	no	no
BCOR	591.287	-0.55482	0.306926	-1.80767	0.0706584	0.306711	no	no
BCORL1	107.556	-0.585626	0.420994	-1.39106	0.164208	0.438391	no	no
BCR	321.236	-1.3027	0.444648	-2.92973	0.00339251	0.0763452	no	no
BCS1L	635.549	0.13656	0.201175	0.678812	0.497257	0.737965	no	no
BDH1	407.228	0.206139	0.301679	0.683306	0.494413	0.736376	no	no
BDH2	332.692	-0.0829395	0.268278	-0.309155	0.757204	0.896175	no	no
BDP1	541.796	-1.41527	0.514372	-2.75144	0.00593333	0.102918	no	no
BEAN1	11.4724	-1.00197	1.65767	-0.604444	0.545548	0.771691	no	no
BECN1	3676.82	0.265526	0.162077	1.63827	0.101366	0.356319	no	no
BEND3	99.0739	0.176326	0.400721	0.440022	0.659922	0.842734	no	no
BEND4	306.586	-1.16463	0.686308	-1.69695	0.0897054	0.338997	no	no
BEND5	87.7961	0.177598	0.509058	0.348875	0.727183	0.879826	no	no
BEND6	76.0709	-1.42368	0.58133	-2.449	0.0143254	0.154236	yes	no
BEND7	8.90915	-2.91208	2.03353	-1.43203	0.152135	0.424242	no	no
BEST1	278.566	0.619705	0.421466	1.47036	0.141466	0.411622	no	no
BET1	3145.93	0.27334	0.200414	1.36388	0.172606	0.448605	no	no
BET1L	2579.11	0.158146	0.182201	0.867978	0.385407	0.655476	no	no
BEX2	299.684	0.345868	0.334342	1.03447	0.300914	0.583389	no	no
BEX3	88.1081	0.230751	0.397475	0.580542	0.561549	0.783109	no	no
BEX5	194.219	0.291223	0.375793	0.774956	0.438366	0.694914	no	no
BFAR	1837.88	0.350851	0.226366	1.54993	0.121159	0.383112	no	no
BFSP2	143.482	0.0999145	0.369829	0.270164	0.787034	0.910608	no	no
BHLHA15	1275.55	-0.103474	0.403942	-0.256161	0.797827	0.913946	no	no
BHLHB9	45.6541	-1.34175	0.665537	-2.01604	0.0437958	0.249213	no	no
BHLHE40	2999.93	0.215177	0.19921	1.08015	0.280075	0.563037	yes	no
BHLHE41	1559.4	-0.881926	0.270676	-3.25824	0.00112105	0.0421268	no	no
BICD1	438.304	-0.23548	0.24555	-0.958987	0.337565	0.617094	no	no
BICD2	370.693	-0.163201	0.32252	-0.506019	0.612844	0.815813	no	no
BID	2261.55	0.652198	0.188111	3.46709	0.000526132	0.026296	yes	no
BIK	2603.23	0.0765933	0.193073	0.396707	0.691583	0.860869	no	no
BIN1	424.101	0.136848	0.213036	0.64237	0.520633	0.756136	no	no
BIN2	2645.04	0.398017	0.213232	1.86659	0.0619583	0.289709	yes	no
BIN3	551.773	0.0872586	0.257095	0.339402	0.734307	0.883344	no	no
BIRC2	1578.02	0.405296	0.220986	1.83404	0.0666483	0.299112	yes	no
BIRC3	3625.82	-0.0142117	0.325156	-0.0437072	0.965138	0.987139	yes	no
BIRC5	5456.19	0.257041	0.186126	1.38101	0.167276	0.442295	no	no
BIRC6	3395.14	-0.9304	0.406647	-2.28798	0.0221388	0.185154	no	no
BIRC6-AS2	9.63057	-4.36629	1.60873	-2.71412	0.00664521	0.108227	no	no
BISPR	409.272	0.271951	0.327238	0.83105	0.405945	0.670929	no	no
BIVM	242.008	-0.419565	0.264702	-1.58505	0.112956	0.372418	no	no
BIVM-ERCC5	152.816	6.25322	2.05685	3.0402	0.00236422	0.0635699	no	no
BLCAP	930.054	0.352338	0.28294	1.24527	0.213031	0.493831	yes	no
BLK	1434.99	0.12345	0.281376	0.438738	0.660852	0.843245	yes	no
BLM	2287.98	-0.0936216	0.254833	-0.367384	0.713332	0.87279	no	no
BLMH	1591.36	0.026367	0.197827	0.133283	0.89397	0.95661	no	no
BLNK	7019.81	-0.0854885	0.202259	-0.422668	0.672538	0.849711	yes	no
BLOC1S1	1670.94	0.542611	0.196209	2.76548	0.00568387	0.100773	yes	no
BLOC1S2	2565.68	0.308684	0.210692	1.46509	0.142896	0.413911	no	no
BLOC1S3	239.632	-0.807126	0.394002	-2.04853	0.0405081	0.239704	no	no
BLOC1S4	313.357	-0.795509	0.734711	-1.08275	0.278919	0.562113	no	no
BLOC1S5	1111.26	0.00694297	0.231225	0.0300269	0.976046	0.991235	no	no
BLOC1S5-TXNDC5	150.881	-0.318182	3.14117	-0.101294	0.919317	0.968539	no	no
BLOC1S6	4660.9	-0.131193	0.21024	-0.624014	0.532618	0.763883	no	no
BLVRA	1057.56	0.976039	0.192872	5.06055	4.1805e-07	0.000147476	yes	yes
BLVRB	2068.3	0.62546	0.255327	2.44964	0.0142997	0.154157	no	no
BLZF1	885.758	0.447463	0.167703	2.66818	0.00762632	0.115218	no	no
BMF	1890.3	0.541913	0.281159	1.92743	0.0539266	0.27466	yes	no
BMI1	2267.14	0.175965	0.177606	0.990761	0.321803	0.601993	no	no
BMP1	34.6663	-0.22265	0.72763	-0.305994	0.75961	0.89706	no	no
BMP2K	880.264	-0.405175	0.403454	-1.00426	0.315251	0.596619	yes	no
BMP6	128.22	-1.70721	0.440831	-3.87272	0.000107628	0.00960989	no	no
BMP8A	17.2332	-3.71938	1.64684	-2.25849	0.0239151	0.189342	no	no
BMP8B	660.512	-0.750052	0.363077	-2.06582	0.0388456	0.235721	no	no
BMPER	8.38166	-0.368202	1.41453	-0.2603	0.794632	0.913312	no	no
BMPR1A	388.178	-0.433154	0.488124	-0.887385	0.374871	0.647566	no	no
BMPR2	685.251	0.365812	0.21596	1.69389	0.0902862	0.339206	no	no
BMS1	1352.44	-0.0499592	0.24857	-0.200986	0.840709	0.934576	no	no
BMS1P1	76.4092	-1.5261	0.86976	-1.75462	0.079325	0.322364	no	no
BMS1P2	14.3477	-1.91481	1.36719	-1.40055	0.161349	0.435337	no	no
BMS1P4	128.001	-1.68622	0.799939	-2.10793	0.035037	0.2279	no	no
BNIP1	314.392	0.139411	0.266728	0.522671	0.601203	0.808973	no	no
BNIP2	3957.59	0.301811	0.175062	1.72402	0.0847043	0.330725	no	no
BNIP3	3374.83	0.742455	0.235217	3.15646	0.00159694	0.0513655	no	no
BNIP3L	7504.35	0.56589	0.208528	2.71374	0.00665285	0.108237	no	no
BOC	15.6302	-1.41117	1.29516	-1.08957	0.275902	0.558744	no	no
BOD1	205.59	-0.340036	0.330027	-1.03033	0.302856	0.584672	no	no
BOD1L1	273.992	-1.31013	0.525874	-2.49133	0.0127264	0.148003	no	no
BOLA1	339.512	0.201977	0.257031	0.785808	0.43198	0.690191	no	no
BOLA2	2885.77	0.223837	0.21727	1.03023	0.302904	0.584672	no	no
BOLA2B	210.294	0.63648	0.367055	1.73402	0.0829147	0.328144	no	no
BOLA3	1067.24	0.183358	0.217248	0.844003	0.398668	0.665829	no	no
BOP1	1234.75	-0.410783	0.518232	-0.792662	0.427975	0.686712	no	no
BORA	1381.23	0.58731	0.19636	2.99099	0.00278075	0.0687468	no	no
BORCS5	674.734	0.106127	0.252812	0.419784	0.674643	0.851148	no	no
BORCS6	818.049	0.583829	0.203605	2.86745	0.00413792	0.0852621	no	no
BORCS7	651.238	0.412973	0.293604	1.40657	0.159556	0.433513	no	no
BORCS8	469.775	0.170836	0.201262	0.848824	0.395979	0.664292	no	no
BORCS8-MEF2B	111.42	0.0152014	0.51416	0.0295656	0.976414	0.991281	no	no
bP-21264C1.2	57.5122	-0.419773	0.645532	-0.650275	0.515515	0.75299	no	no
BPGM	1574.85	-0.0418599	0.206738	-0.202478	0.839543	0.933924	no	no
BPHL	174.205	0.353533	0.379312	0.932039	0.351317	0.628146	no	no
BPNT1	657.514	-0.0306467	0.210148	-0.145834	0.884053	0.953114	no	no
BPTF	763.128	-1.57282	0.517754	-3.03777	0.00238333	0.0638287	no	no
BRAF	573.727	-0.704581	0.32436	-2.17222	0.0298393	0.210905	no	no
BRAP	1299.67	0.262988	0.240241	1.09468	0.273656	0.556155	no	no
BRAT1	1366.35	0.274433	0.221594	1.23845	0.215549	0.495789	no	no
BRCA1	860.645	-0.38203	0.322444	-1.1848	0.236098	0.517434	no	no
BRCA2	730.598	-0.767589	0.328926	-2.33363	0.0196153	0.177147	yes	no
BRCC3	1145.85	-0.206088	0.218781	-0.941981	0.346202	0.62451	no	no
BRD1	132.206	-0.837341	0.442169	-1.89371	0.058263	0.283986	no	no
BRD2	3415.44	-0.185672	0.255339	-0.72716	0.467128	0.715032	no	no
BRD3	325.798	0.132755	0.340753	0.389594	0.696837	0.863869	yes	no
BRD4	451.427	-1.80485	0.302479	-5.96685	2.4188e-09	2.48443e-06	no	no
BRD7	638.924	-1.11757	0.421053	-2.65424	0.00794879	0.118097	no	no
BRD8	1166.12	0.0269414	0.228413	0.117951	0.906107	0.962852	yes	no
BRD9	332.385	-0.633307	0.31246	-2.02684	0.0426786	0.246365	no	no
BRE	1476.8	0.0462168	0.244079	0.189352	0.849817	0.938184	no	no
BRF1	199.137	-0.959762	0.547953	-1.75154	0.079853	0.323808	no	no
BRF2	522.835	0.22792	0.229867	0.99153	0.321427	0.601721	no	no
BRI3	256.468	-1.01005	0.569661	-1.77307	0.0762164	0.317362	no	no
BRI3BP	1902.71	-1.6051	0.497062	-3.22917	0.00124149	0.0445626	yes	no
BRIP1	568.56	-0.0671043	0.235292	-0.285196	0.775494	0.904319	no	no
BRIX1	1523.46	-0.0339585	0.221178	-0.153535	0.877977	0.950564	no	no
BRK1	6109.55	0.212375	0.197888	1.07321	0.283178	0.566206	no	no
BRMS1	1695.28	0.163705	0.183108	0.894035	0.371303	0.644248	no	no
BRMS1L	306.02	0.0432192	0.274468	0.157465	0.874878	0.949375	no	no
BROX	1692.08	0.190551	0.216572	0.879848	0.378941	0.649861	yes	no
BRPF1	504.75	0.24682	0.433127	0.569855	0.568776	0.788122	no	no
BRPF3	195.935	-0.506832	0.313405	-1.61718	0.10584	0.362935	no	no
BRWD1	1745.75	-0.530911	0.374255	-1.41858	0.156021	0.428731	yes	no
BRWD3	247.818	-0.879407	0.499985	-1.75887	0.0786002	0.321474	yes	no
BSCL2	5998.27	0.726385	0.211944	3.42726	0.000609711	0.0289292	no	no
BSDC1	1552.24	-0.023835	0.216195	-0.110248	0.912213	0.964749	no	no
BSG	17200.4	0.185631	0.172334	1.07716	0.28141	0.564615	yes	no
BSPRY	351.705	0.820834	0.585438	1.40209	0.16089	0.435139	no	no
BST2	8596.24	0.298737	0.205793	1.45163	0.146604	0.418617	yes	no
BTAF1	2011.08	-0.337122	0.23608	-1.428	0.153291	0.425546	no	no
BTBD1	3213.18	0.128912	0.202998	0.63504	0.525403	0.759257	no	no
BTBD10	1131.45	-0.376872	0.262936	-1.43332	0.151766	0.4241	yes	no
BTBD11	43.1221	-2.45581	1.273	-1.92916	0.053711	0.274252	no	no
BTBD18	18.039	-1.26034	1.11808	-1.12724	0.259641	0.54433	no	no
BTBD19	54.252	0.97804	0.607537	1.60984	0.107432	0.365387	yes	no
BTBD2	72.164	-0.122524	0.519436	-0.235879	0.813527	0.920961	no	no
BTBD6	90.658	-1.00164	0.549285	-1.82353	0.0682224	0.302216	no	no
BTBD7	694.954	-0.666318	0.251269	-2.65181	0.00800604	0.118491	no	no
BTBD8	26.7186	-0.426827	1.05952	-0.402849	0.687059	0.85756	no	no
BTBD9	179.985	-0.334905	0.365742	-0.915687	0.359831	0.635677	no	no
BTD	739.65	0.585613	0.271684	2.1555	0.0311231	0.215609	no	no
BTF3	12916.7	0.362083	0.200137	1.80918	0.0704236	0.306711	yes	no
BTF3L4	2314.31	0.495704	0.196719	2.51985	0.0117404	0.14246	yes	no
BTG1	6867.08	0.0246469	0.37125	0.066389	0.947068	0.980478	no	no
BTG2	17916.4	0.0314043	0.200367	0.156734	0.875455	0.949665	no	no
BTG3	1209.15	-0.0358474	0.213752	-0.167706	0.866815	0.945957	no	no
BTK	2710.84	0.475909	0.205189	2.31938	0.0203747	0.17892	no	no
BTLA	2384.86	-0.0113609	0.240382	-0.047262	0.962304	0.986626	yes	no
BTN1A1	918.262	0.0209255	0.367982	0.0568656	0.954652	0.98316	no	no
BTN2A1	675.936	0.456504	0.223764	2.04011	0.0413391	0.242356	yes	no
BTN2A2	758.646	0.158142	0.268158	0.589736	0.555368	0.778077	yes	no
BTN3A1	1576.77	0.0906721	0.154329	0.587524	0.556852	0.778955	no	no
BTN3A2	1880.26	0.0434659	0.156534	0.277677	0.78126	0.907758	no	no
BTN3A3	1039.84	0.700308	0.267211	2.62081	0.00877209	0.123013	no	no
BTNL9	20.1922	-0.914467	1.00082	-0.913722	0.360863	0.636604	no	no
BTRC	626.514	-0.033701	0.266618	-0.126402	0.899414	0.959844	no	no
BUB1	7401.58	0.142764	0.141406	1.00961	0.312684	0.594022	yes	no
BUB1B	2382.8	6.0749e-05	0.285641	0.000212676	0.99983	1	no	no
BUB3	17070	0.628391	0.140927	4.45898	8.23515e-06	0.00143005	no	no
BUD13	586.598	0.09713	0.238759	0.406812	0.684146	0.856291	yes	no
BUD31	4588.09	0.00375286	0.19179	0.0195675	0.984388	0.994181	no	no
BVES	78.9563	-0.189518	0.517266	-0.366385	0.714078	0.873115	no	no
BYSL	658.448	0.0672537	0.259289	0.259377	0.795344	0.913356	no	no
BZW1	12688.6	0.328763	0.154057	2.13404	0.0328397	0.220079	no	no
BZW1L1	19.3168	4.36963	3.87964	1.1263	0.260039	0.544578	no	no
BZW2	2041.09	0.184126	0.20209	0.911112	0.362236	0.637604	no	no
C10orf10	372.406	1.73095	0.347168	4.98593	6.16654e-07	0.000202144	no	no
C10orf11	17.5668	1.5882	1.7405	0.912495	0.361508	0.637048	no	no
C10orf128	1320.06	0.276367	0.228614	1.20888	0.226708	0.508593	no	no
C10orf35	24.5756	-0.513144	0.856905	-0.598834	0.549283	0.774106	no	no
C10orf76	1115.8	0.405041	0.183172	2.21126	0.0270178	0.20146	no	no
C10orf88	517.596	0.0983478	0.217774	0.451605	0.651553	0.836261	no	no
C11orf1	657.553	0.492225	0.227791	2.16086	0.0307062	0.214456	no	no
C11orf21	52.6347	-0.405163	0.742092	-0.545974	0.585084	0.797411	no	no
C11orf24	2504.76	-0.0189757	0.250363	-0.0757926	0.939584	0.977439	no	no
C11orf31	3672.75	0.369362	0.192355	1.92021	0.0548314	0.276889	no	no
C11orf49	474.926	-0.182846	0.290157	-0.630162	0.528589	0.761305	no	no
C11orf54	1269.47	0.263776	0.244687	1.07801	0.281029	0.564365	no	no
C11orf57	644.614	-0.00193855	0.351566	-0.00551404	0.9956	0.99875	no	no
C11orf58	6986.28	0.274494	0.167827	1.63558	0.101928	0.357152	no	no
C11orf63	106.971	-0.708157	0.362742	-1.95223	0.0509107	0.267683	no	no
C11orf65	32.3508	-0.331184	0.852192	-0.388626	0.697553	0.864115	no	no
C11orf68	717.097	-0.129552	0.640821	-0.202166	0.839787	0.93406	no	no
C11orf71	240.915	0.267969	0.310284	0.863625	0.387794	0.657142	no	no
C11orf72	17.1303	-1.03203	0.982316	-1.0506	0.293441	0.576126	no	no
C11orf73	2641.69	0.320975	0.237706	1.3503	0.176919	0.453442	no	no
C11orf76	10.6758	-3.4854	1.38427	-2.51787	0.0118068	0.14246	no	no
C11orf80	753.59	-0.336602	0.261094	-1.2892	0.197329	0.474981	no	no
C11orf83	509.78	0.00285658	0.214775	0.0133003	0.989388	0.996077	no	no
C11orf84	67.3088	-1.69323	0.688161	-2.46052	0.0138737	0.153008	no	no
C11orf95	23.2542	-1.72005	0.799954	-2.15019	0.0315401	0.216865	no	no
C11orf98	1976.72	0.318592	0.148385	2.14706	0.0317886	0.217317	no	no
C12orf10	998.444	0.301494	0.17795	1.69426	0.090215	0.339206	no	no
C12orf29	882.758	0.456948	0.196149	2.32959	0.0198277	0.178281	no	no
C12orf4	1378.13	-0.101136	0.191953	-0.526879	0.598278	0.807351	no	no
C12orf43	411.8	0.298195	0.292309	1.02014	0.307664	0.58877	no	no
C12orf45	1222.88	1.01449	0.227551	4.45831	8.26083e-06	0.00143005	no	no
C12orf48	1726.69	0.232406	0.175549	1.32388	0.185541	0.463515	no	no
C12orf49	1509.07	-0.354621	0.950614	-0.373044	0.709116	0.870597	no	no
C12orf50	20.6687	-1.39082	0.923709	-1.50569	0.132146	0.398173	no	no
C12orf57	3502.52	1.46329	0.236438	6.18888	6.05919e-10	7.77949e-07	no	no
C12orf60	170.666	0.0419929	0.309463	0.135696	0.892061	0.956286	no	no
C12orf61	22.5249	-0.473716	0.959017	-0.49396	0.621335	0.820449	no	no
C12orf65	870.773	0.168478	0.22852	0.737257	0.460966	0.710396	no	no
C12orf66	262.675	-0.279514	0.376906	-0.741599	0.45833	0.708326	no	no
C12orf72	115.001	-0.599248	0.482719	-1.2414	0.214457	0.495003	no	no
C12orf73	283.519	-0.104606	0.298369	-0.350594	0.725893	0.879601	no	no
C12orf74	18.6218	-1.04763	0.938687	-1.11606	0.264397	0.547863	no	no
C12orf75	8868.25	0.0790783	0.375086	0.210827	0.833022	0.930996	no	no
C12orf76	177.71	-0.0755258	0.376957	-0.200357	0.841202	0.934835	no	no
C12orf77	93.7666	0.517797	0.444371	1.16524	0.243923	0.52598	no	no
C14orf1	3910.45	0.0919866	0.205836	0.446892	0.654953	0.838831	no	no
C14orf119	3898.39	0.493156	0.206585	2.38718	0.0169782	0.165718	no	no
C14orf142	845.429	0.194903	0.209584	0.92995	0.352397	0.629554	no	no
C14orf145	1411.37	-0.903689	0.360891	-2.50405	0.0122782	0.145964	no	no
C14orf156	3278.09	0.319225	0.202517	1.57629	0.114959	0.375211	no	no
C14orf159	1355.66	-0.581557	0.206417	-2.81739	0.00484153	0.0930094	no	no
C14orf166	5517.64	0.290041	0.189376	1.53156	0.12563	0.389203	no	no
C14orf179	200.932	0.21265	0.276571	0.768881	0.441964	0.696964	no	no
C14orf2	6981.5	0.279138	0.195426	1.42836	0.153189	0.425532	no	no
C14orf28	245.49	0.33694	0.326308	1.03258	0.3018	0.584003	no	no
C14orf64	23.5708	0.317713	0.958827	0.331356	0.740376	0.886805	no	no
C14orf80	381.444	0.0709499	0.276133	0.256941	0.797224	0.913946	no	no
C14orf93	141.842	0.385655	0.416893	0.925069	0.35493	0.631554	no	no
C15orf38-AP3S2	886.726	0.363565	0.219363	1.65737	0.0974449	0.35009	no	no
C15orf39	469.578	-0.840379	0.328906	-2.55507	0.0106167	0.135379	no	no
C15orf40	588.414	0.36733	0.253685	1.44798	0.147623	0.41987	no	no
C15orf41	224.28	0.0576223	0.338828	0.170064	0.86496	0.945138	no	no
C15orf57	5704.93	0.45715	0.16881	2.70807	0.00676756	0.109295	no	no
C15orf58	110.542	0.300084	0.442912	0.677526	0.498072	0.738636	no	no
C15orf61	463.273	-0.0600311	0.311615	-0.192645	0.847237	0.937091	no	no
C15orf65	55.9103	-1.15466	0.485251	-2.3795	0.017336	0.167458	no	no
C16orf13	1026.99	0.280711	0.18228	1.54	0.12356	0.386614	no	no
C16orf45	47.0998	-0.822402	0.772577	-1.06449	0.287106	0.570472	no	no
C16orf52	72.1028	-1.16898	0.724892	-1.61263	0.106824	0.364019	no	no
C16orf54	2476.67	-0.0109755	0.196834	-0.0557601	0.955533	0.98323	no	no
C16orf58	1395.7	0.185538	0.213302	0.86984	0.384388	0.654585	no	no
C16orf59	171.463	0.0387096	0.346416	0.111743	0.911027	0.964266	no	no
C16orf62	1909.59	0.316787	0.209409	1.51277	0.130338	0.395943	no	no
C16orf70	652.05	0.058202	0.268995	0.216369	0.8287	0.929039	no	no
C16orf72	2590.95	-0.291411	0.382627	-0.761606	0.446295	0.699428	no	no
C16orf74	786.899	-0.66222	0.647417	-1.02286	0.306372	0.587891	no	no
C16orf86	75.2539	0.498796	0.498872	0.999847	0.317384	0.598959	no	no
C16orf87	1539.49	0.0499762	0.180801	0.276416	0.782228	0.907925	no	no
C16orf88	226.534	-0.543091	0.40492	-1.34123	0.179846	0.457166	no	no
C16orf91	676.695	0.357217	0.177318	2.01455	0.0439515	0.249507	no	no
C16orf95	136.061	0.193972	0.323283	0.600006	0.548502	0.773526	no	no
C17orf100	58.1214	-0.552777	0.548593	-1.00763	0.313634	0.594727	no	no
C17orf101	1303.97	0.466108	0.260681	1.78804	0.0737693	0.313022	no	no
C17orf107	78.9947	0.177942	0.458136	0.388404	0.697717	0.864115	no	no
C17orf49	4808	0.854902	0.164469	5.19795	2.015e-07	9.13093e-05	no	no
C17orf51	117.279	0.0472614	0.571099	0.0827551	0.934046	0.974905	no	no
C17orf53	254.809	0.175244	0.37492	0.467415	0.640203	0.830229	no	no
C17orf58	283.11	-0.140639	0.525122	-0.267822	0.788837	0.910645	no	no
C17orf62	4929.63	0.125235	0.197405	0.634406	0.525816	0.759539	no	no
C17orf63	298.514	-0.3609	0.4344	-0.830801	0.406086	0.671017	no	no
C17orf67	49.1603	-0.249955	0.626239	-0.399137	0.689792	0.859145	no	no
C17orf75	611.876	0.222921	0.205036	1.08723	0.276937	0.560049	no	no
C17orf80	745.117	-0.0299859	0.263595	-0.113758	0.90943	0.963518	no	no
C17orf89	1297.21	-0.076108	0.361356	-0.210618	0.833185	0.930996	no	no
C18orf21	504.353	0.0837567	0.215649	0.388394	0.697725	0.864115	no	no
C18orf25	838.288	0.376527	0.317026	1.18768	0.234958	0.51591	no	no
C18orf32	2758.14	0.455279	0.203336	2.23904	0.025153	0.194618	no	no
C18orf54	362.223	0.0952462	0.254118	0.374811	0.707801	0.869697	no	no
C18orf8	2363.18	0.252164	0.171694	1.46868	0.141919	0.411819	no	no
C19orf10	29112.1	0.409764	0.156201	2.62331	0.0087079	0.122747	no	no
C19orf12	1639.51	0.112904	0.22609	0.499376	0.617515	0.818495	no	no
C19orf24	610.324	-0.4197	0.63113	-0.664998	0.506052	0.74566	no	no
C19orf25	644.502	0.0914997	0.221601	0.412903	0.679678	0.853656	no	no
C19orf35	28.902	-1.35102	0.940777	-1.43607	0.150982	0.423326	no	no
C19orf40	178.228	0.20482	0.336601	0.608494	0.54286	0.770376	no	no
C19orf43	3532.77	0.145802	0.176504	0.826055	0.408773	0.673119	no	no
C19orf44	29.6982	-1.45903	0.754289	-1.93432	0.0530743	0.272788	no	no
C19orf47	380.409	-0.216262	0.230487	-0.938282	0.3481	0.62617	no	no
C19orf52	587.128	-0.0708382	0.499258	-0.141887	0.887169	0.954512	no	no
C19orf53	2832.35	0.305453	0.176927	1.72644	0.0842684	0.330194	no	no
C19orf54	318.893	-0.000786087	0.288796	-0.00272194	0.997828	0.99997	no	no
C19orf57	17.2726	1.09412	1.01745	1.07536	0.282214	0.565493	no	no
C19orf60	1189.41	0.259378	0.236224	1.09802	0.272196	0.555078	no	no
C19orf66	477.282	0.124675	0.25286	0.493061	0.621969	0.820639	no	no
C19orf68	41.0132	-1.85041	0.698076	-2.65073	0.00803191	0.118532	no	no
C19orf70	1717.85	0.302338	0.176298	1.71492	0.0863595	0.333804	no	no
C19orf79	2966.48	0.449182	0.200648	2.23866	0.0251781	0.194618	no	no
C1D	1803.01	0.163499	0.168129	0.972462	0.330821	0.610414	no	no
C1GALT1	2548.04	0.486037	0.267577	1.81644	0.0693028	0.304549	no	no
C1GALT1C1	3420.24	0.301106	0.221364	1.36023	0.173757	0.449474	no	no
C1orf106	16.1525	-2.25642	1.07048	-2.10786	0.0350429	0.2279	no	no
C1orf109	880.454	0.105533	0.189026	0.558299	0.57664	0.793028	no	no
C1orf112	1245.23	0.405501	0.174738	2.32063	0.0203069	0.17892	no	no
C1orf115	86.079	0.389902	0.654001	0.596179	0.551056	0.775211	no	no
C1orf122	915.57	-0.00749184	0.296084	-0.0253031	0.979813	0.992373	no	no
C1orf123	734.033	0.43919	0.215386	2.03908	0.0414419	0.242588	no	no
C1orf127	39.0386	1.17058	0.552691	2.11797	0.0341775	0.224647	no	no
C1orf131	606.758	0.0386753	0.200785	0.192621	0.847256	0.937091	no	no
C1orf159	156.734	-0.154802	0.343065	-0.451232	0.651823	0.836398	no	no
C1orf162	56.0475	0.0416852	0.74671	0.0558252	0.955481	0.98323	no	no
C1orf174	784.363	0.153842	0.199705	0.770343	0.441096	0.696438	no	no
C1orf186	114.192	-0.845629	0.43953	-1.92394	0.0543625	0.275842	no	no
C1orf198	391.684	-0.0147226	0.280075	-0.0525665	0.958077	0.984163	no	no
C1orf21	42.1203	-0.0276429	0.775266	-0.035656	0.971557	0.989623	no	no
C1orf216	440.548	-0.0892419	0.263084	-0.339215	0.734448	0.883344	no	no
C1orf220	55.2201	-1.467	0.821451	-1.78587	0.074121	0.313818	no	no
C1orf228	19.6732	0.00464509	1.01413	0.00458035	0.996345	0.999069	no	no
C1orf27	802.71	0.359065	0.281301	1.27644	0.201798	0.478324	no	no
C1orf35	45.12	-2.00098	0.723971	-2.76389	0.00571163	0.101012	no	no
C1orf43	9603.52	0.526382	0.209636	2.51094	0.0120412	0.144036	no	no
C1orf50	299.551	0.836527	0.355654	2.35208	0.0186686	0.17314	no	no
C1orf52	767.956	0.111899	0.21592	0.518242	0.604289	0.810576	no	no
C1orf53	34.9082	-0.151297	0.671144	-0.225431	0.821644	0.92507	no	no
C1orf54	73.1715	1.42093	0.463479	3.06579	0.00217098	0.0608616	no	no
C1orf56	183.079	-0.134355	0.300358	-0.447318	0.654646	0.838763	no	no
C1orf61	29.4067	-1.79926	1.4022	-1.28317	0.199432	0.476454	no	no
C1orf74	389.981	0.580671	0.254151	2.28475	0.0223276	0.185203	no	no
C1QBP	5984.51	0.00927262	0.936286	0.00990362	0.992098	0.99698	no	no
C1QL3	28.9643	-0.110148	0.906246	-0.121543	0.903261	0.961352	no	no
C1QTNF6	75.91	-0.896045	0.609552	-1.47	0.141561	0.411622	no	no
C1R	355.92	0.736915	0.317741	2.31923	0.0203827	0.17892	no	no
C1RL	105.461	0.241587	0.550576	0.438789	0.660814	0.843245	no	no
C2	38.3309	-0.714544	0.653217	-1.09388	0.274006	0.556499	no	no
C20orf100	298.652	-1.27038	0.46014	-2.76085	0.00576512	0.101471	no	no
C20orf144	12.1788	-0.990116	1.08086	-0.916044	0.359644	0.63564	no	no
C20orf194	107.365	-0.515573	0.384351	-1.34141	0.179787	0.457166	no	no
C20orf196	590.575	-0.105408	0.192586	-0.547327	0.584154	0.796818	no	no
C20orf24	10538.1	0.212195	0.411237	0.515992	0.60586	0.811695	no	no
C20orf27	505.944	-0.0564537	0.230372	-0.245054	0.806415	0.917813	no	no
C20orf96	54.3405	-0.307551	0.53567	-0.574142	0.565872	0.786037	no	no
C21orf119	55.0944	-0.234921	0.469288	-0.500591	0.616659	0.818053	no	no
C21orf2	701.336	0.170037	0.246232	0.690557	0.489844	0.73318	no	no
C21orf33	114.482	0.441036	0.452846	0.973921	0.330096	0.609733	no	no
C21orf58	139.95	-1.04069	0.566325	-1.83762	0.066118	0.297774	no	no
C21orf59	1106.49	0.217699	0.206502	1.05422	0.291782	0.574944	no	no
C21orf62-AS1	32.7568	-0.457044	0.652949	-0.699969	0.483947	0.728568	no	no
C21orf67	82.6912	0.619227	0.427334	1.44905	0.147325	0.419308	no	no
C21orf81	28.7056	-1.01421	1.01559	-0.998636	0.317971	0.59941	no	no
C21orf91	2055.1	0.563123	0.184853	3.04633	0.00231656	0.0629475	no	no
C22orf29	333.488	0.881733	0.468987	1.88008	0.0600973	0.286556	no	no
C22orf34	137.124	-0.234097	0.427187	-0.547997	0.583694	0.796742	no	no
C22orf39	1066.97	0.161913	0.18935	0.855098	0.392497	0.661929	no	no
C22orf46	47.5434	-0.36371	0.576837	-0.630525	0.528351	0.761288	no	no
C2CD2	85.0857	-0.0183971	0.463758	-0.0396697	0.968356	0.987873	yes	no
C2CD2L	442.37	-0.422256	0.465014	-0.90805	0.363852	0.638322	no	no
C2CD3	381.115	-0.861693	0.383961	-2.24422	0.0248184	0.193263	yes	no
C2CD5	1036.26	0.240615	0.208178	1.15581	0.247759	0.530565	no	no
C2orf15	43.0204	-0.0884978	0.494611	-0.178924	0.857997	0.942181	no	no
C2orf42	654.354	-0.155069	0.200693	-0.772665	0.439721	0.695745	no	no
C2orf44	367.643	0.637379	0.393553	1.61955	0.105329	0.361911	no	no
C2orf47	1003.39	0.383876	0.191322	2.00644	0.0448092	0.251552	no	no
C2orf49	951.696	0.198993	0.197514	1.00749	0.313701	0.594781	no	no
C2orf58	10.9121	-1.26177	1.0879	-1.15981	0.246124	0.528949	no	no
C2orf68	636.717	0.341317	0.234417	1.45603	0.145385	0.417074	no	no
C2orf69	873.442	0.469988	0.251937	1.8655	0.0621113	0.29016	no	no
C2orf74	532.977	0.237442	0.263747	0.900262	0.367981	0.641634	no	no
C2orf76	325.316	0.135462	0.226444	0.598216	0.549696	0.774177	no	no
C2orf81	34.6867	0.584468	0.763762	0.765249	0.444123	0.697869	no	no
C2orf88	534.506	0.0225221	0.264594	0.0851195	0.932166	0.974084	no	no
C2orf91	15.8149	-1.71682	1.23107	-1.39458	0.163143	0.437062	no	no
C3AR1	10.9534	3.75492	1.85847	2.02044	0.043338	0.248496	no	no
C3orf14	244.844	0.142721	0.32076	0.444947	0.656358	0.83984	no	no
C3orf17	1267.04	0.157731	0.287638	0.548367	0.58344	0.796735	no	no
C3orf18	203.993	-0.754605	0.319512	-2.36174	0.0181894	0.171359	no	no
C3orf33	45.6691	-0.477025	0.520366	-0.91671	0.359294	0.635378	no	no
C3orf38	2927.81	0.308903	0.217867	1.41785	0.156234	0.428997	no	no
C3orf52	48.4594	-0.72343	0.583204	-1.24044	0.214813	0.495322	no	no
C3orf58	770.398	-0.257832	0.526161	-0.490026	0.624116	0.821578	no	no
C3orf62	75.0133	-0.57823	0.399792	-1.44632	0.148086	0.420487	no	no
C3orf67	46.56	-0.17932	0.7851	-0.228403	0.819333	0.923713	no	no
C3orf70	21.691	-1.29899	0.791367	-1.64145	0.100703	0.355286	no	no
C4BPB	20.0477	0.540273	0.773308	0.698652	0.48477	0.729237	no	no
C4orf26	32.4929	0.301532	1.04845	0.287598	0.773654	0.903828	no	no
C4orf27	876.096	0.475715	0.244557	1.94521	0.0517497	0.270461	no	no
C4orf3	5647.26	0.184973	0.253654	0.729233	0.465859	0.714095	no	no
C4orf32	413.321	-0.407688	0.481833	-0.84612	0.397486	0.665077	no	no
C4orf33	759.315	0.248408	0.19576	1.26894	0.204461	0.48204	no	no
C4orf46	1489.61	0.268872	0.158078	1.70088	0.0889647	0.338102	no	no
C4orf48	349.29	-0.454567	0.751802	-0.604637	0.54542	0.771658	no	no
C5	53.3908	-1.43606	0.518202	-2.77124	0.00558441	0.0996976	no	no
C5orf15	2556.44	0.52484	0.178412	2.94173	0.00326384	0.0748302	no	no
C5orf22	1145.16	-0.207165	0.226919	-0.912946	0.361271	0.636734	no	no
C5orf24	899.809	-0.454313	0.333651	-1.36164	0.173311	0.449303	no	no
C5orf28	523.7	0.554671	0.278592	1.99098	0.0464834	0.256049	no	no
C5orf30	830.232	-0.102647	0.243734	-0.421141	0.673652	0.850729	no	no
C5orf34	119.332	0.0774633	0.450343	0.17201	0.86343	0.94447	no	no
C5orf42	125.486	-1.03966	0.576941	-1.80202	0.0715422	0.308496	no	no
C5orf45	190.211	-0.511407	0.420129	-1.21726	0.223505	0.504591	no	no
C5orf51	1029.85	0.294098	0.238025	1.23558	0.216616	0.496478	no	no
C5orf55	28.9901	-0.496433	0.637627	-0.778563	0.436237	0.693099	no	no
C5orf63	227.466	0.228436	0.246389	0.927136	0.353856	0.630805	no	no
C5orf66	20.3022	-0.772799	0.880598	-0.877584	0.380169	0.65088	no	no
C6orf1	661.633	0.312721	0.221093	1.41444	0.157234	0.430437	no	no
C6orf106	3566.49	-0.0329306	0.254917	-0.129182	0.897214	0.958293	no	no
C6orf120	574.482	0.303903	0.25955	1.17088	0.241646	0.523856	no	no
C6orf132	14.609	-3.55606	1.6989	-2.09316	0.036335	0.230657	no	no
C6orf136	116.25	-0.375069	0.338749	-1.10722	0.2682	0.551028	no	no
C6orf163	17.6879	-1.78553	1.17159	-1.52401	0.127505	0.391719	no	no
C6orf201	6.86648	-3.27492	1.86715	-1.75397	0.0794349	0.322576	no	no
C6orf203	272.053	0.280499	0.234941	1.19391	0.232511	0.513905	no	no
C6orf223	102.694	-0.274978	0.517232	-0.531633	0.59498	0.805524	no	no
C6orf226	90.6631	0.183498	0.367595	0.499185	0.617649	0.818532	no	no
C6orf3	20.5426	-1.09767	0.955369	-1.14895	0.250579	0.5342	no	no
C6orf47	354.394	0.310544	0.260129	1.19381	0.232553	0.513905	no	no
C6orf48	1390.77	0.292635	0.31009	0.94371	0.345318	0.624078	no	no
C6orf52	30.3133	0.75502	0.744431	1.01422	0.310476	0.591944	no	no
C6orf62	3703.89	-0.06108	0.228286	-0.267559	0.789039	0.910684	no	no
C6orf89	3675.04	0.278638	0.167017	1.66831	0.0952533	0.347262	no	no
C7orf13	90.6492	-0.702928	0.587109	-1.19727	0.231201	0.512812	no	no
C7orf25	32.7836	-0.483139	0.828898	-0.582869	0.559982	0.78163	no	no
C7orf26	367.803	-0.706108	0.565725	-1.24815	0.211978	0.492848	no	no
C7orf31	127.108	0.0123289	0.433034	0.028471	0.977287	0.991381	no	no
C7orf43	80.667	-0.604957	0.449482	-1.3459	0.178335	0.455181	no	no
C7orf49	1266.93	0.373688	0.196396	1.90273	0.0570758	0.281553	no	no
C7orf50	1107.97	0.348931	0.22404	1.55745	0.119364	0.380676	no	no
C7orf55	345.274	-0.0166245	0.328968	-0.0505354	0.959696	0.985013	no	no
C7orf55-LUC7L2	402.518	0.0699029	0.297721	0.234793	0.814369	0.921199	no	no
C7orf60	359.184	0.266681	0.269562	0.989313	0.32251	0.602804	no	no
C7orf73	2357.99	0.267675	0.163761	1.63454	0.102145	0.357712	no	no
C8orf31	24.7106	2.19106	1.04374	2.09924	0.0357954	0.229314	no	no
C8orf33	1882.14	0.225418	0.153981	1.46393	0.143212	0.41429	no	no
C8orf37	47.3374	0.553927	0.618736	0.895256	0.370651	0.643955	no	no
C8orf41	1792.7	0.245189	0.16676	1.47031	0.141477	0.411622	no	no
C8orf44	46.5128	0.174223	0.540206	0.322513	0.747064	0.890546	no	no
C8orf58	147.989	0.0150148	0.479668	0.0313026	0.975028	0.991039	no	no
C8orf59	3199.83	0.496895	0.161908	3.069	0.0021478	0.0607257	no	no
C8orf76	1338.78	0.184688	0.190966	0.967123	0.333483	0.612964	no	no
C8orf82	206.47	-1.89856	0.828257	-2.29224	0.0218918	0.184209	no	no
C8orf88	91.5546	0.0866171	0.413727	0.209358	0.834169	0.931335	no	no
C9orf114	721.689	0.183436	0.258939	0.708415	0.478688	0.723664	no	no
C9orf131	11.5954	-3.9593	1.53968	-2.5715	0.0101259	0.132436	no	no
C9orf139	25.3426	-2.13346	0.825093	-2.58572	0.00971756	0.130272	no	no
C9orf142	317.145	0.123373	0.2697	0.457445	0.647352	0.833507	no	no
C9orf147	16.3155	-1.21333	0.910181	-1.33307	0.182509	0.460005	no	no
C9orf16	1058.64	0.223162	0.216554	1.03052	0.302768	0.584672	no	no
C9orf3	150.797	-0.752103	0.348716	-2.15678	0.0310229	0.215454	no	no
C9orf37	351.06	0.135393	0.283951	0.476818	0.633492	0.826576	no	no
C9orf40	418.154	-0.329466	0.612632	-0.537788	0.590724	0.802157	no	no
C9orf64	645.032	0.593271	0.218582	2.71418	0.00664398	0.108227	no	no
C9orf66	52.432	-0.585775	0.639806	-0.915552	0.359902	0.635677	no	no
C9orf69	528.701	-0.71446	0.600079	-1.19061	0.233807	0.514977	no	no
C9orf72	487.458	-0.443389	0.271153	-1.6352	0.102007	0.35735	no	no
C9orf73	23.4024	1.24053	0.905231	1.37041	0.17056	0.446372	no	no
C9orf78	1465.29	0.237985	0.187396	1.26996	0.2041	0.481496	no	no
C9orf85	249.027	0.231278	0.258456	0.894845	0.37087	0.643955	no	no
C9orf9	53.9923	0.43413	0.582677	0.745061	0.456235	0.707036	no	no
C9orf91	546.936	-1.04794	0.507551	-2.0647	0.0389515	0.235859	no	no
CA11	62.594	0.398563	0.463655	0.859611	0.390003	0.659509	yes	no
CA13	76.0992	-0.0639583	0.541438	-0.118127	0.905967	0.962852	yes	no
CA2	155.766	-0.302704	0.355504	-0.851479	0.394504	0.663333	no	no
CA5A	23.8992	-1.13178	0.89486	-1.26475	0.20596	0.484098	no	no
CA5B	145.866	-0.458669	0.360848	-1.27109	0.203698	0.481161	no	no
CA5BP	350.544	-0.0352797	0.31781	-0.111009	0.911609	0.964378	no	no
CA6	15.3478	-0.595364	1.58115	-0.376539	0.706516	0.868739	no	no
CA8	29.8056	-2.04362	0.705552	-2.89648	0.00377376	0.0807785	no	no
CAAP1	1163.42	0.370868	0.185125	2.00334	0.0451404	0.252685	yes	no
CAB39	3234.16	-0.758523	0.474277	-1.59932	0.109748	0.3677	no	no
CAB39L	819.864	-0.0323455	0.282682	-0.114423	0.908902	0.963514	no	no
CABIN1	425.77	-0.720486	0.379282	-1.89961	0.0574846	0.282399	no	no
CABLES1	110.983	-2.00942	0.458218	-4.38528	1.15834e-05	0.00191898	yes	no
CABLES2	144.839	-1.24301	0.63047	-1.97157	0.048659	0.261948	no	no
CABP4	16.4471	-1.35986	0.880676	-1.5441	0.122563	0.384511	no	no
CABYR	15.788	0.767952	1.64243	0.467571	0.640091	0.830229	no	no
CACFD1	272.508	-0.0867429	0.298285	-0.290805	0.7712	0.902412	no	no
CACNA1A	85.0848	-1.50396	0.706155	-2.12978	0.0331894	0.221073	no	no
CACNA1C	11.0378	-1.40403	1.53174	-0.916619	0.359342	0.635378	no	no
CACNA1D	55.1572	-0.00587636	0.730496	-0.00804434	0.993582	0.997602	no	no
CACNA1G	14.4227	-1.71907	0.992023	-1.73289	0.0831147	0.328662	no	no
CACNA2D4	26.1427	0.983397	0.617804	1.59176	0.111438	0.369867	no	no
CACNB1	50.065	-0.757119	0.816121	-0.927704	0.353561	0.630741	no	no
CACNB2	50.2791	-1.34355	0.719679	-1.86687	0.0619198	0.289617	no	no
CACNB3	50.5142	-0.779014	0.625033	-1.24636	0.212633	0.493483	no	no
CACNB4	52.146	0.123181	0.770595	0.159852	0.872998	0.948203	no	no
CACNG8	12.6732	-1.85835	1.01489	-1.83108	0.067089	0.300302	no	no
CACTIN	224.518	0.0349703	0.462669	0.0755837	0.93975	0.977474	no	no
CACUL1	1694.81	0.125968	0.167295	0.75297	0.451468	0.70339	no	no
CACYBP	7819.77	0.372429	0.159443	2.33582	0.0195008	0.176943	no	no
CAD	1295.2	-0.238275	0.271061	-0.879049	0.379375	0.650242	no	no
CADM1	1418.39	0.198578	0.161982	1.22593	0.220226	0.500963	no	no
CADPS2	193.917	1.46228	0.360318	4.05831	4.94284e-05	0.00581331	no	no
CALCOCO1	1640.17	0.266607	0.187188	1.42428	0.154367	0.426835	no	no
CALCOCO2	3426.3	0.433901	0.171575	2.52893	0.0114412	0.140072	no	no
CALCRL	23.4692	-0.2633	0.90017	-0.292501	0.769904	0.901728	no	no
CALHM2	1305.09	0.666569	0.239119	2.7876	0.00530999	0.0972158	no	no
CALM1	19011.3	0.225792	0.158825	1.42164	0.155131	0.428104	no	no
CALM2	30478.1	0.494103	0.156161	3.16405	0.00155588	0.0507828	no	no
CALM3	5582.14	0.37617	0.219959	1.71019	0.0872314	0.33549	no	no
CALML4	130.527	0.201076	0.362741	0.554325	0.579357	0.794514	no	no
CALR	25638.7	0.382743	0.176213	2.17205	0.0298516	0.210905	yes	no
CALU	12247.1	0.275105	0.15262	1.80254	0.0714598	0.308496	no	no
CAMK1	84.6315	0.874069	0.502993	1.73774	0.0822571	0.327337	no	no
CAMK1D	638.776	-0.952424	0.515675	-1.84695	0.064755	0.295946	yes	no
CAMK2D	1159.23	0.294246	0.247736	1.18774	0.234937	0.51591	yes	no
CAMK2G	78.7344	-0.145509	0.445183	-0.326851	0.74378	0.888344	no	no
CAMK4	563.958	-0.533892	0.315092	-1.6944	0.0901896	0.339206	yes	no
CAMKK1	27.9593	-0.949897	0.939545	-1.01102	0.312008	0.593451	no	no
CAMKK2	1320.87	0.124455	0.194113	0.641146	0.521428	0.75689	no	no
CAMKMT	352.387	-0.0781326	0.263646	-0.296354	0.766959	0.900857	no	no
CAMLG	1156.14	0.447052	0.263235	1.6983	0.0894507	0.338487	no	no
CAMP	98.4455	0.0175652	0.637411	0.0275571	0.978015	0.991661	yes	no
CAMSAP1	162.382	-1.87442	0.610833	-3.06863	0.00215041	0.0607257	no	no
CAMSAP2	117.678	-0.491349	0.433473	-1.13352	0.256997	0.541404	yes	no
CAMSAP3	22.0618	-3.96615	1.09617	-3.61817	0.000296693	0.0187342	no	no
CAMTA1	1431.48	0.331312	0.238961	1.38647	0.165604	0.440705	no	no
CAMTA2	296.911	-0.603559	0.481447	-1.25364	0.209974	0.489717	no	no
CAND1	5901.63	0.0647056	0.196376	0.329498	0.741779	0.887057	no	no
CAND2	22.6621	-0.543911	0.711223	-0.764755	0.444417	0.698047	no	no
CANT1	775.009	-0.100765	0.303361	-0.332161	0.739768	0.886421	no	no
CANX	55882	0.365844	0.200486	1.82478	0.0680342	0.301873	no	no
CAP1	20092.8	0.404243	0.156828	2.57762	0.00994829	0.130891	yes	no
CAPG	2631.1	0.48974	0.20032	2.44479	0.0144937	0.15485	no	no
CAPN1	5068.25	0.397473	0.175392	2.2662	0.023439	0.188408	no	no
CAPN10	326.219	-0.158452	0.390646	-0.405615	0.685025	0.857088	no	no
CAPN12	321.865	-0.0926101	0.385625	-0.240156	0.81021	0.920019	no	no
CAPN14	29.9966	0.146912	0.782591	0.187725	0.851093	0.938779	yes	no
CAPN15	258.735	-1.15712	0.455454	-2.54059	0.0110665	0.138402	no	no
CAPN2	6017.71	0.284496	0.364945	0.779559	0.435651	0.692752	no	no
CAPN5	21.6033	-0.0656161	0.941908	-0.069663	0.944462	0.979749	no	no
CAPN7	1262.7	-0.25302	0.266374	-0.949866	0.34218	0.621915	no	no
CAPNS1	2752.59	-0.0625428	0.32036	-0.195227	0.845216	0.936447	no	no
CAPRIN1	7619.87	0.189088	0.189237	0.999212	0.317692	0.599112	no	no
CAPRIN2	166.704	-0.993136	0.448477	-2.21446	0.0267971	0.200809	no	no
CAPS	44.2177	-0.597536	0.559058	-1.06882	0.285149	0.568543	no	no
CAPS2	56.6034	-0.170308	0.516619	-0.329658	0.741658	0.887057	no	no
CAPZA1	26268.3	0.30776	0.153108	2.01008	0.0444228	0.250337	no	no
CAPZA2	8637.31	0.483271	0.16442	2.93925	0.00329004	0.0752073	no	no
CAPZB	6051.06	0.21024	0.203891	1.03114	0.302476	0.584672	no	no
CARD11	1025.53	-0.283229	0.360992	-0.784584	0.432697	0.690407	yes	no
CARD16	1176.47	0.647803	0.216439	2.99301	0.00276242	0.0687468	yes	no
CARD19	1026.05	0.655112	0.213237	3.07222	0.00212472	0.0606215	no	no
CARD6	100.36	0.037792	0.494827	0.0763743	0.939121	0.977225	no	no
CARD8	1884.94	0.385924	0.187612	2.05703	0.0396831	0.237713	no	no
CARD9	31.6629	-0.363327	0.848009	-0.428447	0.668325	0.847271	no	no
CARF	144.577	0.169361	0.352316	0.480709	0.630723	0.8252	no	no
CARHSP1	2118.72	0.316706	0.190283	1.6644	0.0960331	0.348465	no	no
CARM1	94.5435	-0.090542	0.489718	-0.184886	0.853318	0.940017	no	no
CARNMT1	1043.43	-0.102096	0.482216	-0.211723	0.832323	0.930393	no	no
CARNS1	21.8918	-1.38438	0.657449	-2.10569	0.0352315	0.228231	no	no
CARS	4732.13	0.196875	0.180099	1.09315	0.274327	0.556933	no	no
CARS2	870.446	-0.178564	0.533066	-0.334975	0.737644	0.885355	no	no
CASC1	18.8259	-2.07199	1.20569	-1.71852	0.0857022	0.332657	no	no
CASC3	2278.63	0.0894395	0.249197	0.358911	0.719662	0.87637	no	no
CASC4	4882.73	0.400391	0.197116	2.03125	0.0422298	0.245189	yes	no
CASC5	948.184	-0.742592	0.429782	-1.72783	0.0840184	0.329776	no	no
CASD1	405.45	-0.800513	0.466753	-1.71507	0.0863327	0.333784	no	no
CASK	172.791	-1.26231	0.430024	-2.93543	0.00333082	0.0755787	yes	no
CASP1	2508.87	1.35971	0.197881	6.87139	6.35811e-12	2.40081e-08	no	no
CASP10	3006.01	-0.0672235	0.166876	-0.402834	0.68707	0.85756	yes	no
CASP14	9.13227	-0.588007	1.20627	-0.487459	0.625933	0.82228	no	no
CASP2	1255.48	-0.0265049	0.214084	-0.123806	0.901469	0.960642	no	no
CASP3	10844	0.395105	0.202583	1.95034	0.0511359	0.26825	no	no
CASP4	2683.46	0.719826	0.150084	4.79614	1.61748e-06	0.000453101	yes	no
CASP5	24.6487	3.44093	1.03257	3.33238	0.000861064	0.0359009	no	no
CASP6	957.727	0.651981	0.186309	3.49946	0.000466205	0.0244217	no	no
CASP7	1445.85	0.433044	0.217975	1.98667	0.0469594	0.257258	no	no
CASP8	2319.77	0.249435	0.180829	1.37939	0.167773	0.442617	no	no
CASP8AP2	617.113	-0.302764	0.268726	-1.12666	0.259885	0.544578	no	no
CASP9	710.716	0.00676728	0.204059	0.0331634	0.973544	0.990394	no	no
CASR	15.3682	-2.14993	1.04172	-2.06382	0.0390346	0.235859	no	no
CAST	1674.79	-0.296865	0.260957	-1.1376	0.255286	0.539755	no	no
CASZ1	21.1972	-2.62303	1.11581	-2.35079	0.0187338	0.173446	no	no
CAT	3554.52	0.314266	0.207213	1.51663	0.12936	0.394667	no	no
CATIP	15.294	-0.602058	1.41342	-0.425958	0.670138	0.848592	no	no
CATSPER2	23.237	-0.650555	0.880399	-0.738932	0.459948	0.709652	no	no
CATSPER2P1	33.2535	-1.35683	0.617551	-2.19711	0.0280128	0.205325	no	no
CATSPERG	34.3067	0.858311	0.808539	1.06156	0.288436	0.572236	no	no
CAV1	336.344	0.877759	0.26381	3.32724	0.000877118	0.0361331	no	no
[truncated: 13,408 more rows]

## Sheet: Naive
	baseMean	log2FoldChange	lfcSE	stat	pvalue	padj	IKZF1target	IKZF3target
A1BG	814.611	0.0567741	0.231298	0.245459	0.806101	0.958858	no	no
A1BG-AS1	508.295	0.00806919	0.274508	0.0293951	0.976549	0.996027	no	no
A2M	64.1499	-0.100839	0.85718	-0.117641	0.906352	0.984499	no	no
A4GALT	78.6272	-0.0455055	0.43489	-0.104637	0.916664	0.987764	yes	no
AAAS	2031.22	0.131664	0.207584	0.63427	0.525905	0.864103	no	no
AACS	1831.78	-0.0155697	0.207609	-0.0749955	0.940218	0.991221	no	no
AAED1	512.204	1.18792	0.354473	3.35124	0.000804493	0.0329967	no	no
AAGAB	1322.95	-0.096082	0.257538	-0.373079	0.70909	0.931074	no	no
AAK1	153.286	0.0942245	0.449341	0.209695	0.833906	0.966398	yes	no
AAMDC	391.359	0.552728	0.311437	1.77477	0.0759359	0.449336	no	no
AAMP	3823.59	0.19298	0.19972	0.966251	0.333919	0.771871	no	no
AAR2	3047.17	0.101781	0.20367	0.499736	0.617261	0.900352	no	no
AARS	7016.18	0.0607299	0.173768	0.349488	0.726723	0.935078	no	no
AARS2	598.536	-0.285927	0.246555	-1.15969	0.246176	0.706352	no	no
AARSD1	913.502	0.170598	0.204875	0.832695	0.405017	0.811527	yes	no
AASDH	855.135	-0.494863	0.225262	-2.19683	0.0280323	0.276875	no	no
AASDHPPT	3913.75	0.00930178	0.185688	0.0500936	0.960048	0.994556	no	no
AASS	215.041	0.0124484	0.299086	0.0416213	0.966801	0.994854	no	no
AATF	2974.6	-0.0873692	0.189123	-0.461971	0.644102	0.909181	no	no
ABALON	96.5503	-0.331834	0.410485	-0.808395	0.418863	0.818432	no	no
ABAT	236.516	-0.709306	0.316631	-2.24017	0.02508	0.261235	no	no
ABC12-49244600F4.3	126.574	-0.376179	0.432983	-0.868808	0.384952	0.800388	no	no
ABC7-42389800N19.1	40.7841	-0.635101	0.598501	-1.06115	0.288621	NA	no	no
ABC7-481722F1.2	12.2847	-0.45278	1.35511	-0.334129	0.738282	NA	no	no
ABCA1	264.101	-0.483304	0.46189	-1.04636	0.295394	0.747342	no	no
ABCA10	28.1928	-1.4851	0.961717	-1.54422	0.122536	NA	no	no
ABCA11	67.5308	-1.03583	0.498911	-2.07619	0.0378767	0.324416	no	no
ABCA12	15.9862	-1.39334	1.36939	-1.01748	0.308923	NA	yes	no
ABCA2	58.6294	-0.975061	0.638884	-1.5262	0.126961	0.556241	no	no
ABCA3	76.5716	0.443848	0.520677	0.852443	0.393968	0.804808	no	no
ABCA5	389.714	-0.148667	0.246525	-0.60305	0.546476	0.87311	no	no
ABCA6	954.119	0.0892243	0.21243	0.420017	0.674473	0.920219	no	no
ABCA7	616.11	0.00920952	0.316442	0.0291033	0.976782	0.996027	yes	no
ABCA9	33.6058	-0.738728	0.663642	-1.11314	0.265647	NA	no	no
ABCB1	856.807	-0.836367	0.244925	-3.41479	0.000638311	0.0278278	no	no
ABCB10	1298.57	0.745542	0.405293	1.83952	0.0658392	0.416349	no	no
ABCB4	1048.11	0.136663	0.189007	0.723057	0.469645	0.841636	yes	no
ABCB6	525.771	0.405157	0.239059	1.6948	0.0901132	0.48274	no	no
ABCB7	2039.71	0.122388	0.189702	0.645163	0.518822	0.861388	no	no
ABCB8	577.203	-0.479424	0.258687	-1.8533	0.0638395	0.412548	no	no
ABCB9	196.142	-0.188041	0.444483	-0.423057	0.672254	0.919397	no	no
ABCC1	618.747	-0.131327	0.318183	-0.412741	0.679796	0.921855	no	no
ABCC10	371.234	-0.730953	0.333478	-2.1919	0.0283864	0.278501	no	no
ABCC11	25.5254	0.711645	0.946673	0.751733	0.452212	NA	no	no
ABCC2	28.33	-1.08958	0.89756	-1.21393	0.224773	NA	no	no
ABCC3	16.4424	-2.14334	1.07877	-1.98684	0.0469397	NA	no	no
ABCC4	391.916	-0.0133532	0.270895	-0.0492931	0.960686	0.994761	no	no
ABCC5	399.924	-0.295574	0.266094	-1.11079	0.26666	0.721611	no	no
ABCC8	21.5667	3.6935	1.48599	2.48556	0.0129349	NA	no	no
ABCC9	51.9826	-0.22975	0.572848	-0.401067	0.688371	0.924239	no	no
ABCD1	141.255	-0.883362	0.444477	-1.98742	0.0468762	0.359657	no	no
ABCD2	194.768	0.647586	0.376106	1.72182	0.0851022	0.471111	yes	no
ABCD3	1855.3	0.0486977	0.190883	0.255118	0.798632	0.956496	no	no
ABCD4	1082.62	-0.0128786	0.203213	-0.0633746	0.949468	0.99204	no	no
ABCE1	7726.97	0.18703	0.185016	1.01089	0.312071	0.756776	no	no
ABCF1	1810.68	-0.442591	0.247447	-1.78863	0.0736746	0.441712	no	no
ABCF2	2768.59	0.105889	0.196865	0.537873	0.590665	0.891362	no	no
ABCF3	1429.12	-0.0260488	0.189004	-0.137821	0.890382	0.979182	no	no
ABCG1	1456.54	1.6614	0.287655	5.77568	7.66408e-09	9.1732e-06	no	no
ABCG2	73.8128	-0.478865	0.683418	-0.70069	0.483496	0.849213	no	no
ABCG8	21.8985	-0.167417	0.803075	-0.20847	0.834862	NA	no	no
ABHD1	39.7024	-0.81242	0.610318	-1.33114	0.183143	NA	no	no
ABHD10	3438.63	-0.105114	0.180635	-0.581912	0.560626	0.878124	no	no
ABHD11	287.031	-0.220036	0.286374	-0.768353	0.442278	0.828249	no	no
ABHD12	762.868	1.37448	0.400577	3.43125	0.000600801	0.026764	no	no
ABHD13	1724.24	0.0314988	0.204507	0.154023	0.877591	0.97637	no	no
ABHD14A	444.878	0.102496	0.22959	0.44643	0.655286	0.913522	no	no
ABHD14A-ACY1	100.956	0.834379	0.64919	1.28526	0.198701	0.653347	no	no
ABHD14B	2166.6	-0.047024	0.215656	-0.21805	0.82739	0.965222	no	no
ABHD15	1167.3	0.428341	0.2867	1.49404	0.135166	0.570355	no	no
ABHD16A	1855.08	0.150382	0.176626	0.851413	0.39454	0.805476	no	no
ABHD17A	2723.2	0.353471	0.249298	1.41787	0.15623	0.599716	no	no
ABHD17B	2330.63	0.313189	0.300545	1.04207	0.29738	0.748051	no	no
ABHD18	707.183	-0.270811	0.229771	-1.17861	0.238552	0.698566	no	no
ABHD2	1203.64	-0.22255	0.260486	-0.854366	0.392902	0.804088	no	no
ABHD3	1449.46	-0.0714122	0.269031	-0.265442	0.790669	0.954284	no	no
ABHD4	4034.59	-0.476946	0.203835	-2.33986	0.0192908	0.225809	no	no
ABHD5	500.89	0.127606	0.292296	0.436564	0.662427	0.916664	no	no
ABHD6	1487.43	-0.466424	0.206316	-2.26073	0.0237762	0.251887	no	no
ABHD8	622.827	0.395192	0.370422	1.06687	0.286031	0.741403	no	no
ABI1	7034.88	0.166397	0.171529	0.970081	0.332006	0.771157	no	no
ABI2	1055.63	0.676187	0.236222	2.86251	0.00420303	0.0902726	yes	no
ABI3	1741.04	0.235783	0.222513	1.05964	0.28931	0.743726	no	no
ABI3BP	38.3626	-0.521777	0.70013	-0.745257	0.456116	NA	no	no
ABL1	535.121	-0.529313	0.346204	-1.52891	0.126288	0.555346	no	no
ABL2	290.415	-0.225817	0.291898	-0.773617	0.439157	0.827136	no	no
ABLIM1	6046.33	-0.413744	0.215144	-1.92311	0.0544667	0.386582	no	no
ABO	43.1163	0.0814069	0.646561	0.125908	0.899805	NA	no	no
ABR	1105.6	0.0546946	0.364552	0.150032	0.880739	0.976835	no	no
ABRA	17.6543	-0.397198	1.02263	-0.388407	0.697715	NA	no	no
ABRACL	7678.43	0.13776	0.216354	0.636737	0.524296	0.863227	no	no
ABT1	4652.33	0.0459903	0.187427	0.245378	0.806164	0.958858	yes	no
ABTB1	1580.31	-0.250919	0.220338	-1.13879	0.25479	0.713129	no	no
ABTB2	172.29	1.19623	0.475584	2.51528	0.0118936	0.168559	no	no
AC000059.1	15.9864	-1.39481	1.02179	-1.36507	0.172232	NA	no	no
AC000068.5	50.9603	-0.124981	0.5735	-0.217927	0.827486	0.965222	no	no
AC000095.12	20.9378	-0.225357	0.899161	-0.25063	0.8021	NA	no	no
AC000123.2	54.5233	-1.21967	0.641105	-1.90245	0.0571124	0.393481	no	no
AC000367.1	29.3504	-0.61154	0.705337	-0.867019	0.385932	NA	no	no
AC000403.4	33.1862	-0.582024	0.624834	-0.931487	0.351602	NA	no	no
AC002055.4	730.392	-0.215286	0.269339	-0.799314	0.424108	0.819602	no	no
AC002116.7	26.9896	-0.239725	0.707623	-0.338776	0.734779	NA	no	no
AC002117.1	19.9562	-0.780364	0.922663	-0.845774	0.397679	NA	no	no
AC002303.5	163.313	-0.363631	0.344616	-1.05518	0.291344	0.744325	no	no
AC002310.12	156.023	-0.510309	0.356779	-1.43032	0.152624	0.594689	no	no
AC002310.7	12.4742	-2.46919	1.24535	-1.98273	0.0473973	NA	no	no
AC002365.4	11.0357	-1.84802	1.12276	-1.64596	0.0997712	NA	no	no
AC002398.9	207.038	0.180064	0.296334	0.607641	0.543425	0.872955	no	no
AC002456.2	44.1189	-1.11325	0.712185	-1.56314	0.118019	NA	no	no
AC002467.7	106.917	0.274361	0.413473	0.663551	0.506977	0.856974	no	no
AC002480.2	44.6556	0.145477	0.623088	0.233477	0.815391	NA	no	no
AC002480.3	84.5204	-0.48208	0.419104	-1.15026	0.250035	0.708698	no	no
AC002480.4	34.5725	-0.320904	0.759836	-0.422333	0.672782	NA	no	no
AC002480.5	190.136	0.216293	0.403521	0.536014	0.591949	0.89228	no	no
AC002480.6	151.275	0.13632	0.320559	0.425255	0.670651	0.918717	no	no
AC002519.8	21.0577	-0.974731	0.787164	-1.23828	0.215611	NA	no	no
AC002543.2	29.4606	-0.42818	0.813934	-0.526063	0.598845	NA	no	no
AC003029.1	1049.46	0.0230482	0.231847	0.0994112	0.920812	0.98926	no	no
AC003051.1	114.804	1.37348	0.680496	2.01835	0.0435544	0.348171	no	no
AC003075.4	57.6762	0.405451	0.532453	0.761477	0.446372	0.831015	no	no
AC003092.1	20.0503	1.59849	1.12357	1.42269	0.154827	NA	no	no
AC003102.3	42.7661	-1.06002	0.638486	-1.66021	0.0968732	NA	no	no
AC003665.1	69.2346	0.630886	0.504707	1.25	0.211298	0.667787	no	no
AC003973.3	17.7566	0.104055	1.167	0.0891642	0.928951	NA	no	no
AC003991.3	70.1877	-0.906319	0.495438	-1.82933	0.0673502	0.42097	no	no
AC004057.1	7156.59	0.14832	0.196373	0.755296	0.450072	0.832542	no	no
AC004069.3	16.3046	-0.703893	0.92032	-0.764835	0.44437	NA	no	no
AC004156.3	24.9282	-1.00676	0.818556	-1.22992	0.218726	NA	no	no
AC004158.2	72.017	-0.386671	0.655313	-0.590055	0.555154	0.875985	no	no
AC004166.5	45.8357	0.044195	0.62711	0.0704741	0.943816	NA	no	no
AC004166.7	196.784	-0.621425	0.371498	-1.67275	0.0943759	0.491089	no	no
AC004237.1	16.2736	-0.3446	0.987397	-0.348998	0.727091	NA	no	no
AC004381.6	288.691	0.0895106	0.308781	0.289884	0.771905	0.949715	no	no
AC004381.8	12.3255	-1.52566	1.01856	-1.49785	0.134172	NA	no	no
AC004696.2	1587.3	-0.0268008	0.221333	-0.121088	0.903621	0.983636	no	no
AC004945.2	37.1807	2.10533	0.622359	3.38282	0.000717464	NA	no	no
AC004951.6	107.96	-1.03105	0.5299	-1.94575	0.0516846	0.377223	no	no
AC004967.7	42.6095	-0.241969	0.54551	-0.443565	0.657357	NA	no	no
AC004980.7	101.528	-0.128207	0.505839	-0.253454	0.799917	0.956819	no	no
AC004985.13	185.605	-0.418624	0.445069	-0.940582	0.346919	0.781472	no	no
AC004987.7	82.097	-0.453955	0.457029	-0.993274	0.320576	0.762824	no	no
AC005017.1	91.0107	-0.0219074	0.499114	-0.0438926	0.96499	0.994854	no	no
AC005062.2	227.361	0.201182	0.279047	0.720959	0.470935	0.842494	no	no
AC005062.3	39.6244	-0.628334	0.608132	-1.03322	0.301501	NA	no	no
AC005076.5	47.7476	0.444516	0.574169	0.774189	0.438819	0.827136	no	no
AC005083.1	145.999	-0.1013	0.372754	-0.271761	0.785806	0.953366	no	no
AC005154.6	491.433	-0.482338	0.290844	-1.65841	0.0972357	0.498328	no	no
AC005235.1	32.7326	-2.44561	0.897508	-2.72489	0.00643228	NA	no	no
AC005253.2	33.9867	-0.196792	0.624702	-0.315017	0.752749	NA	no	no
AC005301.5	145.711	-0.628249	0.520452	-1.20712	0.227385	0.686602	no	no
AC005332.1	132.971	0.470199	0.444283	1.05833	0.289903	0.744015	no	no
AC005523.2	1399.42	0.122772	0.245904	0.499265	0.617592	0.900352	no	no
AC005532.5	40.0262	-0.534584	0.571445	-0.935496	0.349533	NA	no	no
AC005537.2	16.3983	-1.118	0.925382	-1.20816	0.226987	NA	no	no
AC005538.2	204.765	-0.15182	0.368096	-0.412448	0.680011	0.921855	no	no
AC005538.3	41.5292	2.70675	3.76058	0.71977	0.471667	NA	no	no
AC005540.3	90.6071	2.16671	0.624083	3.47182	0.000516933	0.0244069	no	no
AC005562.1	310.646	0.319957	0.266553	1.20035	0.230004	0.689802	no	no
AC005593.2	27.7876	1.53561	0.818007	1.87726	0.0604823	NA	no	no
AC005682.5	48.2357	0.828583	0.591405	1.40104	0.161202	0.607358	no	no
AC005944.2	286.475	0.760012	0.445436	1.70622	0.0879672	0.477652	no	no
AC006000.5	8.83868	-1.72793	1.30733	-1.32173	0.186258	NA	no	no
AC006011.4	114.112	0.762937	0.370655	2.05835	0.0395567	0.332257	no	no
AC006014.6	52.0438	-0.975294	0.499468	-1.95267	0.0508592	0.374282	no	no
AC006032.1	27.5751	-0.268386	1.23734	-0.216905	0.828282	NA	no	no
AC006039.4	109.239	-0.972377	0.439878	-2.21056	0.0270663	0.272874	no	no
AC006042.8	28.9508	-0.988245	0.841646	-1.17418	0.240323	NA	no	no
AC006115.7	37.1841	-1.24579	0.632264	-1.97036	0.0487975	NA	no	no
AC006116.17	20.5331	-0.596071	0.891686	-0.668476	0.50383	NA	no	no
AC006116.25	186.393	0.32664	0.317218	1.0297	0.303149	0.751381	no	no
AC006116.27	59.4446	3.32911	1.70345	1.95434	0.0506613	0.373735	no	no
AC006129.1	106.977	0.436168	0.429639	1.0152	0.310012	0.756078	no	no
AC006129.2	1003.64	0.270301	0.239983	1.12633	0.260024	0.715812	no	no
AC006129.3	37.1176	0.329221	0.624346	0.527304	0.597982	NA	no	no
AC006129.4	349.337	0.106867	0.282708	0.378012	0.705421	0.929874	no	no
AC006132.1	41.2515	0.314989	0.673273	0.467847	0.639894	NA	no	no
AC006145.4	64.5986	-1.01232	0.558965	-1.81105	0.0701329	0.431481	no	no
AC006486.9	5.95423	0	2.90584	0	1	NA	no	no
AC006509.7	113.643	-0.702552	0.524013	-1.34071	0.180013	0.629497	no	no
AC006547.13	48.2851	-0.446636	0.589874	-0.757171	0.448947	0.831576	no	no
AC006946.16	23.2721	-0.099772	0.774259	-0.128861	0.897467	NA	no	no
AC006978.6	287.127	-0.345487	0.359164	-0.96192	0.33609	0.773625	no	no
AC006995.8	23.9567	3.19923	1.26594	2.52716	0.0114988	NA	no	no
AC007000.7	35.3131	-0.50503	0.641748	-0.78696	0.431305	NA	no	no
AC007038.7	49.476	-0.848444	0.59208	-1.43299	0.151861	0.593472	no	no
AC007126.1	44.3074	-0.193622	0.566677	-0.34168	0.732592	NA	no	no
AC007191.4	32.6129	-1.13861	0.649454	-1.75318	0.0795706	NA	no	no
AC007192.6	5.159	-3.43265	3.29094	-1.04306	0.296921	NA	no	no
AC007228.11	47.2843	-0.251908	0.581945	-0.432872	0.665108	0.917866	no	no
AC007240.1	21.6498	-0.665444	0.822231	-0.809314	0.418334	NA	no	no
AC007241.4	19.8631	-0.0658132	1.19407	-0.0551168	0.956045	NA	no	no
AC007246.3	144.582	0.585093	0.323741	1.80729	0.0707173	0.433456	no	no
AC007250.3	41.6701	0.439765	0.724122	0.607309	0.543646	NA	no	no
AC007254.3	15.606	-1.12843	1.16058	-0.972294	0.330904	NA	no	no
AC007276.5	29.5376	-0.0802494	0.803533	-0.0998707	0.920447	NA	no	no
AC007318.5	32.811	0.490193	0.626344	0.782625	0.433847	NA	no	no
AC007326.11	115.917	-1.03977	0.716188	-1.45181	0.146553	0.584739	no	no
AC007326.13	98.5699	0.298347	0.551163	0.541305	0.588298	0.890227	no	no
AC007365.3	21.7174	-0.763075	0.801036	-0.95261	0.340788	NA	no	no
AC007381.2	264.345	0.981929	0.383173	2.56263	0.0103884	0.154721	no	no
AC007381.3	169.966	1.0714	0.457236	2.34322	0.0191183	0.225144	no	no
AC007383.3	47.9729	0.997278	0.604135	1.65075	0.0987889	0.499867	no	no
AC007386.2	160.486	0.153201	0.408756	0.374799	0.70781	0.93088	no	no
AC007386.4	37.2902	0.0985781	0.710189	0.138805	0.889604	NA	no	no
AC007405.4	15.6782	-1.52707	1.08132	-1.41222	0.157884	NA	no	no
AC007551.3	102.759	0.192019	0.36458	0.526686	0.598411	0.893383	no	no
AC007743.1	86.4469	-1.04959	0.574876	-1.82577	0.0678851	0.422989	no	no
AC007880.1	125.155	0.752017	0.461502	1.6295	0.103207	0.509115	no	no
AC007952.5	26.518	-1.65007	0.97076	-1.69977	0.0891748	NA	no	no
AC007969.5	46.3319	0.589642	0.527745	1.11729	0.263872	NA	no	no
AC007970.1	17.8498	-0.897383	0.837051	-1.07208	0.283685	NA	no	no
AC008079.10	104.395	-0.708922	0.404694	-1.75175	0.0798168	0.459085	no	no
AC008268.3	62.2104	-0.979903	0.587346	-1.66836	0.0952448	0.49331	no	no
AC008697.1	11.7505	1.36463	1.10659	1.23318	0.217509	NA	no	no
AC008746.11	30.7885	0.108408	0.666545	0.162642	0.870801	NA	no	no
AC008888.7	29.4899	-1.81752	0.91824	-1.97935	0.0477762	NA	no	no
AC008937.2	13.7782	-0.137901	1.02286	-0.134819	0.892755	NA	no	no
AC008982.2	43.1726	-0.504116	0.598119	-0.842837	0.39932	NA	no	no
AC008993.2	35.4829	0.709332	0.628949	1.1278	0.259402	NA	no	no
AC009005.2	22.1351	0.369388	0.78357	0.471417	0.637343	NA	no	no
AC009120.11	33.1794	-0.652872	0.651687	-1.00182	0.316431	NA	no	no
AC009120.4	27.4742	-0.370631	0.845366	-0.438427	0.661077	NA	no	no
AC009120.6	53.1176	-0.199334	0.617201	-0.322964	0.746723	0.942297	no	no
AC009133.12	191.962	-0.0975211	0.325804	-0.299324	0.764693	0.947902	no	no
AC009133.17	42.6983	-0.690358	0.6112	-1.12951	0.258682	NA	no	no
AC009133.22	57.1552	-0.703301	0.727243	-0.967079	0.333505	0.771719	no	no
AC009234.1	3253.51	-0.866346	0.271717	-3.18842	0.00143055	0.0473819	no	no
AC009237.8	158.659	0.0440299	0.342023	0.128734	0.897568	0.981755	no	no
AC009264.1	53.4657	-0.555418	0.613232	-0.905722	0.365083	0.790041	no	no
AC009299.3	50.2576	0.960872	0.6082	1.57986	0.114138	0.534912	no	no
AC009403.2	313.601	-0.323401	0.27028	-1.19654	0.231486	0.691564	no	no
AC009404.2	27.5953	-1.05534	0.810533	-1.30203	0.192906	NA	no	no
AC009473.1	39.3196	0.446609	0.594218	0.75159	0.452298	NA	no	no
AC009495.2	31.6137	-0.651823	0.621164	-1.04936	0.294014	NA	no	no
AC009505.2	36.8896	-1.08094	0.865505	-1.24892	0.211696	NA	no	no
AC009506.1	24.9271	2.51607	0.771146	3.26277	0.00110328	NA	no	no
AC009784.3	15.8722	0.830307	1.03266	0.804043	0.421372	NA	no	no
AC009948.3	693.282	0.00255411	0.241184	0.0105899	0.991551	0.997965	no	no
AC009948.5	203.45	0.444661	0.399564	1.11287	0.265766	0.72116	no	no
AC009950.2	99.4717	-1.21521	0.523971	-2.31922	0.020383	0.233969	no	no
AC009961.3	59.9935	-0.137222	0.527535	-0.26012	0.794771	0.955489	no	no
AC010082.2	10.4177	-0.931198	1.19716	-0.77784	0.436663	NA	no	no
AC010093.1	243.793	0.0823858	0.308385	0.267152	0.789352	0.954284	no	no
AC010148.1	18.6508	-0.687892	0.982392	-0.700222	0.483789	NA	no	no
AC010149.2	37.3944	-0.360725	0.909981	-0.396409	0.691803	NA	no	no
AC010149.4	27.5286	-0.0447918	0.677751	-0.0660889	0.947307	NA	no	no
AC010226.4	130.21	-0.0386537	0.432749	-0.0893214	0.928827	0.99022	no	no
AC010547.9	113.545	0.271345	0.420065	0.64596	0.518306	0.861388	no	no
AC010642.1	49.1161	-0.445862	0.565687	-0.788179	0.430592	0.82295	no	no
AC010733.5	63.7535	-0.0553019	0.500839	-0.110419	0.912077	0.986236	no	no
AC010733.7	29.2501	0.747909	0.647859	1.15443	0.248323	NA	no	no
AC010733.8	75.5257	0.200536	0.507144	0.395422	0.692531	0.92477	no	no
AC010746.2	101.515	-0.654678	0.484731	-1.3506	0.176824	0.627562	no	no
AC010761.8	97.1262	-0.209039	0.404462	-0.516833	0.605273	0.895999	no	no
AC010907.3	78.4434	0.610178	0.440692	1.38459	0.166178	0.612228	no	no
AC010976.2	31.373	-0.505865	0.927185	-0.545593	0.585346	NA	no	no
AC011288.2	19.1566	-2.73986	1.04407	-2.62421	0.00868503	NA	no	no
AC011325.1	168.748	-0.782956	0.35379	-2.21305	0.0268939	0.272164	no	no
AC011330.5	49.9583	0.12404	0.752958	0.164737	0.869151	0.97323	no	no
AC011737.2	24.9171	-0.229284	0.703979	-0.325697	0.744653	NA	no	no
AC011747.4	46.7039	-0.291308	0.623261	-0.467393	0.640219	NA	no	no
AC011753.3	851.738	0.0551086	0.20024	0.275213	0.783153	0.952957	no	no
AC011893.3	59.6538	-0.23198	0.685143	-0.338586	0.734922	0.936979	no	no
AC011933.2	14.6476	-1.30018	1.03289	-1.25877	0.208112	NA	no	no
AC012146.7	446.458	-0.0801598	0.309513	-0.258987	0.795645	0.956072	no	no
AC012307.3	188.116	0.484477	0.351748	1.37734	0.168406	0.616926	no	no
AC012309.5	41.4041	-0.0115219	0.691265	-0.0166679	0.986702	NA	no	no
AC012317.1	31.9309	-0.451126	0.699585	-0.644849	0.519025	NA	no	no
AC012358.8	77.7035	-0.568987	0.49977	-1.1385	0.254912	0.713129	no	no
AC012594.1	19.5505	-0.131549	0.853476	-0.154133	0.877505	NA	no	no
AC013267.2	74.0947	-0.347551	0.481815	-0.721337	0.470702	0.842494	no	no
AC013394.2	1024.08	0.718838	0.431879	1.66444	0.0960238	0.494765	no	no
AC013400.2	52.5302	0.170112	0.589764	0.288441	0.773009	0.950275	no	no
AC013402.2	15.75	-0.163012	0.912043	-0.178733	0.858147	NA	no	no
AC013463.2	74.0507	-2.0026	0.557471	-3.59229	0.000327786	0.0176148	no	no
AC015849.16	38.4612	0.672673	1.20957	0.556127	0.578124	NA	no	no
AC015849.19	15.3566	-1.04898	1.0232	-1.02519	0.305274	NA	no	no
AC015971.2	56.0585	-0.996613	0.565281	-1.76304	0.0778936	0.45258	no	no
AC015978.3	5.68165	0	3.28663	0	1	NA	no	no
AC016629.8	45.8196	-0.267404	0.597461	-0.447568	0.654465	NA	no	no
AC016683.5	21.3299	-0.639168	0.979652	-0.652443	0.514115	NA	no	no
AC016697.3	45.7293	0.188069	0.556002	0.338253	0.735173	NA	no	no
AC016722.4	51.8804	0.0466644	0.557084	0.0837656	0.933243	0.990808	no	no
AC016734.3	31.8131	-0.351497	0.716344	-0.490681	0.623652	NA	no	no
AC016747.2	245.773	-0.170718	0.382828	-0.44594	0.655641	0.913528	no	no
AC016747.3	484.659	-0.0331746	0.292591	-0.113382	0.909728	0.984795	no	no
AC016757.3	26.7332	0.513403	0.7299	0.703389	0.481813	NA	no	no
AC016831.7	119.244	-0.54246	0.454651	-1.19313	0.232817	0.692806	no	no
AC016907.3	57.685	-0.377317	0.683952	-0.551672	0.581173	0.88744	no	no
AC017002.1	80.0051	0.192927	0.450979	0.427796	0.6688	0.917963	no	no
AC017006.2	16.5603	-1.60822	0.996231	-1.6143	0.106462	NA	no	no
AC017076.4	42.8772	1.42679	0.821248	1.73735	0.082326	NA	no	no
AC017099.3	36.8431	-0.885225	0.638549	-1.38631	0.165653	NA	no	no
AC017104.2	24.8304	-0.430919	0.720013	-0.598488	0.549514	NA	no	no
AC017104.6	171.472	-0.590609	0.3579	-1.65021	0.0989006	0.500048	no	no
AC017116.8	166.054	0.770623	0.570786	1.35011	0.176981	0.627562	no	no
AC018462.2	25.2859	-0.953573	1.0088	-0.945257	0.344528	NA	no	no
AC018633.4	48.8403	-0.398525	0.517812	-0.769633	0.441518	0.828249	no	no
AC018642.1	148.254	0.0398968	0.402088	0.0992241	0.92096	0.98926	no	no
AC018755.16	41.6291	2.28535	0.877016	2.60582	0.00916547	NA	no	no
AC018755.18	223.791	-0.276486	0.332076	-0.832599	0.405071	0.811527	no	no
AC018755.24	22.8369	-1.05311	0.785825	-1.34013	0.180202	NA	no	no
AC018816.4	70.2423	0.350506	0.63479	0.552161	0.580838	0.88744	no	no
AC019171.5	33.3033	0.205606	0.737703	0.27871	0.780467	NA	no	no
AC019181.3	10.9962	-1.387	1.21857	-1.13822	0.255029	NA	no	no
AC019201.1	43.3943	-0.429607	0.818817	-0.524669	0.599814	NA	no	no
AC020571.3	51.1672	0.30449	0.707154	0.430585	0.66677	0.917961	no	no
AC020951.1	68.196	-1.01116	0.648044	-1.56033	0.118682	0.542747	no	no
AC021188.4	28.6589	0.393109	0.684829	0.574025	0.565951	NA	no	no
AC022154.7	36.0742	-0.238699	0.594452	-0.401545	0.688019	NA	no	no
AC022182.1	28.7824	-0.664039	0.653779	-1.01569	0.309775	NA	no	no
AC022182.3	168.737	-0.390243	0.34535	-1.12999	0.258479	0.714514	no	no
AC022819.3	7.61872	-1.28351	1.42363	-0.901571	0.367285	NA	no	no
AC023105.3	69.7478	-0.0978221	0.48893	-0.200074	0.841423	0.968033	no	no
AC023590.1	84.4785	-0.792847	0.454524	-1.74434	0.0810992	0.463434	no	no
AC024560.2	16.0267	-0.674075	0.981	-0.68713	0.492001	NA	no	no
AC024560.3	348.116	-0.301094	0.261344	-1.1521	0.249281	0.708233	no	no
AC024592.12	151.367	0.179944	0.436239	0.412491	0.67998	0.921855	no	no
AC025171.1	189.96	0.216189	0.291128	0.742589	0.457731	0.835484	no	no
AC025283.2	172.5	1.02071	0.406064	2.51367	0.0119483	0.168789	no	no
AC025335.1	138.015	-0.226874	0.369827	-0.613458	0.539574	0.870043	no	no
AC025477.1	20.5989	0.801503	1.61946	0.494919	0.620657	NA	no	no
AC026202.3	30.081	0.457012	0.714182	0.63991	0.522231	NA	no	no
AC027125.2	14.618	0.032558	1.14224	0.0285036	0.977261	NA	no	no
AC027612.6	36.3806	-0.676425	0.765839	-0.883247	0.377103	NA	no	no
AC027763.2	276.497	0.313017	0.281007	1.11391	0.265317	0.720685	no	no
AC034193.5	74.9514	-0.0847872	0.475139	-0.178447	0.858372	0.971936	no	no
AC034220.3	25.2957	-0.640645	0.86028	-0.744693	0.456457	NA	no	no
AC040160.13	55.0355	-0.44571	0.494157	-0.901961	0.367078	0.790184	no	no
AC046143.5	183.444	0.276888	0.337073	0.821449	0.41139	0.813997	no	no
AC046143.7	101.851	0.157419	0.486141	0.323813	0.74608	0.942297	no	no
AC055740.2	16.4602	-0.999513	0.904778	-1.1047	0.269288	NA	no	no
AC058791.1	158.651	-1.41582	0.632983	-2.23674	0.0253035	0.262734	no	no
AC061992.2	38.5165	0.677791	0.630634	1.07478	0.282474	NA	no	no
AC062029.1	89.4784	0.170592	0.443039	0.38505	0.7002	0.927169	no	no
AC064846.1	68.0636	-0.847813	0.571266	-1.4841	0.137783	0.574406	no	no
AC068282.3	116.782	-0.569612	0.382197	-1.49036	0.13613	0.571701	no	no
AC068491.1	879.145	0.406931	0.235375	1.72886	0.0838336	0.468486	no	no
AC068533.7	41.6566	-0.68598	0.894094	-0.767234	0.442942	NA	no	no
AC068831.10	73.5297	-0.525708	0.528864	-0.994033	0.320207	0.762632	no	no
AC068831.15	20.248	-1.33744	1.40453	-0.952239	0.340976	NA	no	no
AC068831.18	254.131	-0.818609	0.367783	-2.22579	0.026028	0.267096	no	no
AC068831.6	25.9969	-0.442416	0.857062	-0.516201	0.605714	NA	no	no
AC069257.8	17.4652	-1.2715	1.1401	-1.11526	0.264741	NA	no	no
AC069282.6	37.6187	0.324191	0.600063	0.540262	0.589016	NA	no	no
AC069513.3	722.573	-0.800383	0.217046	-3.68762	0.000226364	0.0136997	no	no
AC072062.1	102.539	-0.831654	0.490937	-1.69401	0.0902626	0.48274	no	no
AC073043.1	37.0263	-0.0141327	0.719031	-0.0196552	0.984318	NA	no	no
AC073072.5	127.548	-0.43718	0.382444	-1.14312	0.252988	0.710898	no	no
AC073130.1	56.4786	-0.974341	0.647097	-1.50571	0.132142	0.565414	no	no
AC073218.2	15.0318	-0.505834	1.02446	-0.493758	0.621477	NA	no	no
AC073257.1	18.2811	-0.444595	0.943683	-0.471127	0.63755	NA	no	no
AC073263.4	53.282	0.21625	0.532308	0.40625	0.684559	0.92267	no	no
AC073283.4	35.6557	-0.901883	0.609203	-1.48043	0.138758	NA	no	no
AC073283.7	32.8348	-1.12352	0.739407	-1.51949	0.12864	NA	no	no
AC073346.2	3111.95	0.329132	0.218114	1.50899	0.131301	0.563939	no	no
AC073846.5	18.5531	0.000700495	0.798317	0.000877465	0.9993	NA	no	no
AC074093.1	41.6928	-1.07898	0.777294	-1.38813	0.165098	NA	no	no
AC074117.10	113.654	-1.06083	0.371518	-2.85539	0.00429845	0.091427	no	no
AC074138.3	66.6142	-0.336765	0.491606	-0.685029	0.493326	0.852901	no	no
AC074141.3	26.9694	-0.715908	0.898668	-0.796632	0.425665	NA	no	no
AC074286.1	71.287	-0.486631	0.563637	-0.863378	0.38793	0.801174	no	no
AC074289.1	67.0132	-0.514615	0.439859	-1.16995	0.242019	0.702166	no	no
AC074366.3	13.2873	-1.71522	1.27691	-1.34326	0.179186	NA	no	no
AC078883.3	22.1377	0.897346	0.87702	1.02318	0.306225	NA	no	no
AC079005.2	14.3226	-1.19112	1.16471	-1.02267	0.306462	NA	no	no
AC079325.8	36.5873	-1.07042	0.594976	-1.79909	0.0720037	NA	no	no
AC079466.1	26.6388	-0.659512	0.696558	-0.946815	0.343733	NA	no	no
AC079610.2	34.5418	-0.262346	0.612471	-0.428341	0.668403	NA	no	no
AC079630.2	286.4	0.597268	0.324376	1.84128	0.06558	0.41615	no	no
AC079630.4	312.193	0.135553	0.334705	0.404993	0.685483	0.923186	no	no
AC079767.4	1106.85	0.163659	0.321689	0.50875	0.610928	0.899114	no	no
AC079776.7	19.7272	-1.56027	0.948179	-1.64554	0.099858	NA	no	no
AC083822.1	18.5074	-0.267835	0.810971	-0.330264	0.7412	NA	no	no
AC083884.8	51.5104	-0.350234	0.647841	-0.540617	0.588772	0.890227	no	no
AC083899.3	70.3744	0.527012	0.46649	1.12974	0.258587	0.714514	no	no
AC083949.1	122.049	0.0236253	0.401356	0.0588638	0.953061	0.992678	no	no
AC084018.1	56.6053	0.063268	0.528284	0.119761	0.904672	0.984048	no	no
AC084219.2	51.3891	1.34604	0.62243	2.16256	0.0305749	0.29128	no	no
AC084219.4	159.31	-0.564133	0.382025	-1.47669	0.139759	0.577547	no	no
AC087590.3	238.748	-0.129004	0.311112	-0.414653	0.678396	0.921317	no	no
AC087859.1	36.8815	-1.34985	0.625819	-2.15693	0.0310113	NA	no	no
AC087886.1	18.574	-1.05913	0.973013	-1.08851	0.276371	NA	no	no
AC090044.1	21.0506	-1.63284	0.989017	-1.65098	0.0987434	NA	no	no
AC090421.1	113.593	-0.0608518	0.364729	-0.166841	0.867495	0.972668	no	no
AC090627.1	79.9288	-1.83434	0.801536	-2.28853	0.0221068	0.244382	no	no
AC090937.2	2167.02	-0.0175775	0.183442	-0.0958202	0.923663	0.989593	no	no
AC091062.2	100.012	-0.267232	0.402563	-0.663826	0.506801	0.856974	no	no
AC091729.9	134.458	-0.0017827	0.343097	-0.00519591	0.995854	0.999418	no	no
AC091801.1	8.22187	-3.76458	1.5347	-2.45298	0.0141678	NA	no	no
AC092159.2	19.4193	0.276206	0.828663	0.333315	0.738897	NA	no	no
AC092171.4	28.0201	-1.25618	0.847646	-1.48196	0.138351	NA	no	no
AC092214.10	17.8652	-0.573195	0.962779	-0.595355	0.551606	NA	no	no
AC092295.7	137.163	-0.532547	0.376239	-1.41545	0.156937	0.600875	no	no
AC092296.1	627.42	-0.227596	0.251735	-0.904109	0.365938	0.790041	no	no
AC092338.5	10.3628	-0.811716	1.57637	-0.514928	0.606603	NA	no	no
AC092415.1	20.4617	-0.603683	0.874644	-0.690205	0.490066	NA	no	no
AC092580.4	21.5538	-0.00884687	0.834124	-0.0106062	0.991538	NA	no	no
AC092620.2	37.5686	-0.859671	0.67917	-1.26577	0.205596	NA	no	no
AC092652.1	51.1184	-0.481426	0.638509	-0.753984	0.450859	0.83289	no	no
AC092667.2	12.7873	-0.476025	1.2443	-0.382565	0.702042	NA	no	no
AC092669.3	196.819	-0.828076	0.475549	-1.7413	0.0816305	0.464626	no	no
AC092798.3	31.8441	-0.434732	0.735265	-0.591258	0.554347	NA	no	no
AC092835.2	30.8369	0.0394253	0.762038	0.0517367	0.958739	NA	no	no
AC093323.3	248.75	1.14949	0.429571	2.67591	0.00745271	0.128268	no	no
AC093391.2	109.469	0.0275131	0.501792	0.0548297	0.956274	0.99301	no	no
AC093415.2	63.3619	-0.356003	0.51799	-0.687279	0.491907	0.852901	no	no
AC093495.4	42.6569	-1.0948	0.680822	-1.60805	0.107824	NA	no	no
AC093616.3	72.1326	-0.782492	0.561135	-1.39448	0.163173	0.608721	no	no
AC093627.10	121.175	-0.626257	0.470069	-1.33226	0.182773	0.6351	no	no
AC093627.9	20.5614	0.0239991	0.790699	0.0303518	0.975786	NA	no	no
AC093642.3	42.2454	-0.940429	0.684337	-1.37422	0.169374	NA	no	no
AC093642.5	173.137	-0.701031	0.385795	-1.81711	0.0692004	0.427743	no	no
AC093673.5	93.1568	0.4138	0.442674	0.934773	0.349905	0.783345	no	no
AC093690.1	33.5119	-0.0527351	0.747729	-0.070527	0.943774	NA	no	no
AC093724.1	38.3839	-0.338756	0.642562	-0.527196	0.598057	NA	no	no
AC093726.6	473.849	-0.342072	0.256275	-1.33478	0.181947	0.633734	no	no
AC093734.11	256.709	-0.408752	0.389635	-1.04906	0.294149	0.746957	no	no
AC093818.1	110.307	0.116919	0.433024	0.270006	0.787155	0.953443	no	no
AC093838.4	128.906	-0.385623	0.491013	-0.785364	0.43224	0.824512	no	no
AC096559.1	393.676	1.11608	0.35289	3.16268	0.00156326	0.0510088	no	no
AC096579.14	47.6951	-1.36077	0.723379	-1.88113	0.0599545	0.400488	no	no
AC096582.7	34.62	-0.92862	0.655798	-1.41601	0.156771	NA	no	no
AC096655.2	83.822	-0.672032	0.495459	-1.35638	0.174977	0.624492	no	no
AC097374.2	341.563	0.196626	0.296848	0.66238	0.507728	0.857349	no	no
AC097500.1	8.86922	-3.26116	1.63022	-2.00043	0.0454534	NA	no	no
AC097500.2	31.0976	-0.437325	0.720992	-0.60656	0.544143	NA	no	no
AC097662.2	54.0998	0.204741	0.607907	0.336797	0.73627	0.937407	no	no
AC097724.3	14.6157	-1.19978	0.934233	-1.28424	0.199057	NA	no	no
AC098820.3	63.651	-0.0882366	0.547163	-0.161262	0.871887	0.973908	no	no
AC099344.4	14.7299	-0.808632	0.929699	-0.869778	0.384422	NA	no	no
AC099548.6	44.7625	-0.206993	0.614697	-0.33674	0.736313	NA	no	no
AC099850.1	66.225	-0.341549	0.491749	-0.69456	0.487331	0.851169	no	no
AC100748.2	199.74	-0.198451	0.407326	-0.487205	0.626113	0.90279	no	no
AC103563.4	15.9354	0.729908	1.25739	0.580495	0.561581	NA	no	no
AC103965.1	34.3083	-0.908245	0.653493	-1.38983	0.16458	NA	no	no
AC104024.1	62.3857	0.414671	0.636385	0.651605	0.514656	0.859507	no	no
AC104134.2	15.7113	-1.80516	1.01694	-1.77509	0.0758826	NA	no	no
AC104451.2	15.4855	-1.01965	1.0005	-1.01914	0.308136	NA	no	no
AC104653.1	75.5575	0.0270916	0.464387	0.0583384	0.953479	0.992678	no	no
AC104699.1	178.416	0.829388	0.354966	2.33653	0.0194638	0.227383	no	no
AC104782.3	22.4269	-1.29393	0.937597	-1.38005	0.167572	NA	no	no
AC104794.5	154.649	-0.378255	0.419046	-0.902657	0.366708	0.790132	no	no
AC104820.2	48.2789	-1.48286	0.802614	-1.84754	0.0646691	0.414525	no	no
AC105053.3	19.2505	-1.57694	0.873552	-1.8052	0.0710434	NA	no	no
AC105760.2	33.9066	-1.5961	0.704532	-2.26548	0.0234833	NA	no	no
AC106782.18	49.4944	-0.733587	0.527235	-1.39138	0.164109	0.608877	no	no
AC106862.1	148.583	-0.241175	0.358129	-0.673431	0.500673	0.855275	no	no
AC107982.4	21.355	2.29241	1.30795	1.75267	0.0796578	NA	no	no
AC108488.3	140.972	-0.139347	0.378586	-0.368072	0.71282	0.932026	no	no
AC108488.4	105.563	0.8114	0.503129	1.61271	0.106808	0.518904	no	no
AC108676.1	43.0921	-0.215613	0.608828	-0.354144	0.723231	NA	no	no
AC109326.1	49.3376	-0.540723	0.558056	-0.968941	0.332575	0.771628	no	no
AC109642.1	23.2506	-0.893389	0.838665	-1.06525	0.286762	NA	no	no
AC113189.5	40.7896	0.209782	0.545253	0.384743	0.700428	NA	no	no
AC114271.2	94.141	0.400441	0.487713	0.82106	0.411612	0.813997	no	no
AC116366.4	2093.17	-0.18453	0.2514	-0.734008	0.462944	0.837487	no	no
AC116366.6	59.9844	-0.623979	0.551039	-1.13237	0.257479	0.714514	no	no
AC116366.7	111.833	-1.44922	0.471103	-3.07623	0.00209639	0.0602186	no	no
AC121253.1	338.739	-0.110266	0.359482	-0.306737	0.759044	0.946007	no	no
AC123788.3	19.9765	-0.121812	0.917548	-0.132758	0.894385	NA	no	no
AC123886.2	52.9961	-0.827549	0.550574	-1.50307	0.132822	0.566988	no	no
AC125232.1	367.393	1.1106	0.398152	2.78938	0.00528092	0.10261	no	no
AC126544.4	786.044	-0.102224	0.273105	-0.374301	0.70818	0.930995	no	no
AC127904.2	18.9986	-1.66667	0.945312	-1.76309	0.0778859	NA	no	no
AC129492.6	38.0334	-0.499134	0.593314	-0.841264	0.4002	NA	no	no
AC131097.3	19.6039	-0.654808	0.967116	-0.677072	0.49836	NA	no	no
AC133644.2	451.646	0.480078	0.364093	1.31856	0.187317	0.639412	no	no
AC135048.13	184.772	-0.0220507	0.353884	-0.0623106	0.950316	0.992217	no	no
AC136007.2	329.202	-0.129073	0.247873	-0.520721	0.602561	0.894286	no	no
AC137932.4	25.1976	-0.49909	0.721017	-0.692203	0.48881	NA	no	no
AC137934.1	19.2041	-0.166161	0.978474	-0.169816	0.865155	NA	no	no
AC138969.4	32.5942	-0.154599	0.741231	-0.208571	0.834783	NA	no	no
AC139099.3	37.215	-0.808356	0.85138	-0.949466	0.342384	NA	no	no
AC139713.1	16.0801	0.932141	0.895709	1.04067	0.298027	NA	no	no
AC140134.2	21.4027	-1.40654	0.987399	-1.42449	0.154304	NA	no	no
AC141586.5	150.507	-0.441799	0.425218	-1.03899	0.298808	0.748783	no	no
AC144521.1	164.094	0.285411	0.313192	0.911298	0.362138	0.787564	no	no
AC144652.1	125.611	1.31164	0.435305	3.01315	0.00258555	0.068114	no	no
AC145110.1	279.105	-0.0176428	0.321535	-0.0548705	0.956242	0.99301	no	no
AC145124.2	72.1142	-0.276983	0.467967	-0.591887	0.553926	0.875901	no	no
AC147651.4	119.565	0.74581	0.369347	2.01927	0.0434594	0.347643	no	no
AC159540.1	112.243	-1.4525	0.532543	-2.72747	0.00638213	0.11622	no	no
AC159540.14	28.6485	-1.43794	0.749904	-1.9175	0.0551741	NA	no	no
AC195454.1	40.7757	0.366999	0.853649	0.429918	0.667256	NA	no	no
ACAA1	1760.79	0.22795	0.250566	0.90974	0.36296	0.788289	no	no
ACAA2	5339.24	-0.0936455	0.17084	-0.548146	0.583592	0.887855	no	no
ACACA	1023.67	0.0338392	0.23832	0.14199	0.887088	0.978531	no	no
ACACB	119.019	-0.648927	0.385881	-1.68168	0.0926316	0.48791	no	no
ACAD10	706.821	-0.203328	0.245906	-0.826852	0.408321	0.812604	no	no
ACAD11	410.203	0.218211	0.314586	0.693645	0.487905	0.851225	no	no
ACAD8	1174.81	-0.219884	0.203923	-1.07827	0.280915	0.73661	no	no
ACAD9	1337.22	-0.0699932	0.178455	-0.392218	0.694897	0.925252	no	no
ACADM	6291.36	-0.0481264	0.18632	-0.258299	0.796176	0.956118	no	no
ACADS	640.479	-0.267457	0.236407	-1.13134	0.257911	0.714514	no	no
ACADSB	954.044	0.00501511	0.217472	0.0230609	0.981602	0.996608	no	no
ACADVL	4568.66	0.0462081	0.227685	0.202947	0.839176	0.967673	no	no
ACAP1	6899.26	-0.144515	0.198908	-0.726542	0.467506	0.841448	yes	no
ACAP2	4352.42	-0.110809	0.183471	-0.603962	0.545869	0.87311	no	no
ACAP3	177.414	1.21328	0.527784	2.29882	0.0215154	0.241504	no	no
ACAT1	2668.45	-0.17052	0.193829	-0.879746	0.378997	0.797574	no	no
ACAT2	9744.61	0.221656	0.182804	1.21253	0.225308	0.684029	no	no
ACBD3	2442.8	0.624229	0.293574	2.12631	0.0334777	0.30471	no	no
ACBD4	364.824	-0.223107	0.299576	-0.744743	0.456427	0.834975	no	no
ACBD5	1261.12	-0.0631637	0.214485	-0.294491	0.768383	0.948796	no	no
ACBD6	1702.83	-0.0282481	0.19456	-0.14519	0.884561	0.977409	no	no
ACBD7	11.7639	-1.8652	1.21682	-1.53284	0.125314	NA	no	no
ACCS	84.4332	0.238908	0.4851	0.492492	0.622372	0.901859	no	no
ACD	1070.78	-0.17298	0.218744	-0.79079	0.429067	0.822643	no	no
ACER2	51.4417	0.146706	0.537976	0.2727	0.785084	0.953307	yes	no
ACER3	1052.97	0.203322	0.233183	0.871944	0.383239	0.800145	no	no
ACIN1	933.809	-0.459713	0.29078	-1.58097	0.113885	0.534133	no	no
ACKR3	44.3439	1.65019	0.769648	2.14409	0.032026	NA	no	no
ACKR4	374.158	0.452342	0.324327	1.39471	0.163104	0.608721	no	no
ACLY	8753.42	-0.113646	0.182667	-0.622152	0.533842	0.867171	no	no
ACO1	2062.9	0.372399	0.214728	1.73428	0.0828681	0.467086	no	no
ACO2	8279.94	-0.0165622	0.17987	-0.0920786	0.926636	0.990026	no	no
ACOT1	109.786	0.944291	0.49786	1.8967	0.0578674	0.396114	no	no
ACOT11	72.2985	-0.247378	0.520484	-0.475284	0.634584	0.905067	no	no
ACOT13	2366.91	0.0548314	0.226581	0.241995	0.808784	0.959752	no	no
ACOT2	516.69	0.544948	0.367983	1.48091	0.138632	0.575355	no	no
ACOT4	96.4316	0.141127	0.446037	0.316403	0.751697	0.943995	no	no
ACOT7	1332.04	-0.17398	0.226705	-0.76743	0.442826	0.828249	no	no
ACOT8	1427.75	0.106662	0.206871	0.515596	0.606137	0.896372	no	no
ACOT9	3075.76	0.153472	0.181433	0.84589	0.397614	0.807965	no	no
ACOX1	1362.57	0.0181443	0.226702	0.0800361	0.936209	0.990808	no	no
ACOX3	1173.08	0.186908	0.212482	0.879642	0.379053	0.797574	no	no
ACOXL	41.5498	0.209532	0.658873	0.318015	0.750473	NA	no	no
ACP1	6374.31	0.139726	0.201456	0.693578	0.487947	0.851225	no	no
ACP2	389.534	-0.277708	0.259749	-1.06914	0.285007	0.740627	yes	no
ACP5	3845.13	-0.111381	0.193385	-0.575954	0.564646	0.879659	no	no
ACP6	253.177	0.27573	0.340744	0.809198	0.418401	0.818038	no	no
ACPP	30.4795	0.813689	0.827988	0.982731	0.32574	NA	no	no
ACPT	17.0287	-0.379366	1.1044	-0.343505	0.731219	NA	no	no
ACRBP	128.092	-0.0441601	0.389676	-0.113325	0.909773	0.984795	no	no
ACSBG1	46.0115	-0.0695925	0.677636	-0.102699	0.918202	NA	no	no
ACSF2	359.84	-0.124685	0.254204	-0.490495	0.623784	0.9024	no	no
ACSF3	382.512	0.275465	0.319447	0.86232	0.388512	0.801436	no	no
ACSL1	5248.68	0.107335	0.172183	0.623375	0.533038	0.866635	yes	no
ACSL3	4580.5	-0.254207	0.161468	-1.57435	0.115407	0.537477	no	no
ACSL4	4066.44	-0.0201798	0.198252	-0.101789	0.918924	0.988764	no	no
ACSL5	3749.23	0.505038	0.191009	2.64405	0.00819207	0.135365	no	no
ACSM1	56.5231	-0.0540317	0.613234	-0.0881094	0.92979	0.990225	no	no
ACSM2A	27.1492	0.0481915	0.875933	0.0550173	0.956125	NA	no	no
ACSM2B	32.0764	0.111892	0.751037	0.148983	0.881567	NA	no	no
ACSM3	609.33	-0.0691197	0.31731	-0.21783	0.827561	0.965222	no	no
ACSS1	3000.29	1.25243	0.338909	3.69548	0.000219473	0.0135027	no	no
ACSS2	821.966	0.0896289	0.241723	0.370791	0.710793	0.931545	no	no
ACTA1	28.2878	0.294253	0.659028	0.446495	0.65524	NA	no	no
ACTA2	545.692	-0.618563	0.231748	-2.66912	0.00760503	0.129382	no	no
ACTB	828298	0.198195	0.175849	1.12707	0.259712	0.71573	no	no
ACTG1	131503	0.165648	0.199539	0.83015	0.406454	0.811798	no	no
ACTG1P1	33.0873	0.428458	0.649607	0.659565	0.509533	NA	no	no
ACTL10	105.523	1.31008	0.570449	2.29657	0.0216432	0.241692	no	no
ACTL6A	4924.91	0.154472	0.184297	0.838166	0.401937	0.810473	no	no
ACTN1	355.823	0.335372	0.347282	0.965705	0.334192	0.771989	no	no
ACTN4	962.917	-0.0654718	0.310346	-0.210964	0.832915	0.966334	yes	no
ACTR10	3698.72	-0.0637356	0.214825	-0.296686	0.766706	0.948548	no	no
ACTR1A	3885.21	0.122043	0.194924	0.626105	0.531246	0.866635	no	no
ACTR1B	823.054	-0.0547855	0.209976	-0.260913	0.794159	0.955226	no	no
ACTR2	36587.2	0.043161	0.184014	0.234552	0.814556	0.962265	no	no
ACTR3	58533.7	0.32473	0.160929	2.01785	0.0436069	0.348379	yes	no
ACTR3B	343.799	0.599056	0.359679	1.66553	0.0958065	0.494662	no	no
ACTR3C	87.9581	-0.559643	0.466495	-1.19967	0.230266	0.689929	no	no
ACTR5	439.899	0.214511	0.318653	0.673181	0.500832	0.855275	no	no
ACTR6	1953.3	-0.0578972	0.221464	-0.261429	0.793762	0.955226	no	no
ACTR8	1928.7	0.0143505	0.239394	0.0599451	0.952199	0.992609	no	no
ACTRT3	28.9506	0.300343	0.670508	0.447933	0.654201	NA	yes	no
ACVR1	201.541	0.51563	0.320576	1.60845	0.107738	0.521689	no	no
ACVR1B	51.4541	0.737332	0.521017	1.41518	0.157016	0.600875	no	no
ACVR2A	120.559	0.755377	0.487307	1.55011	0.121116	0.547371	no	no
ACVR2B	96.4168	0.724176	0.706041	1.02568	0.30504	0.753191	no	no
ACY1	1144.28	0.163727	0.196851	0.83173	0.405561	0.811527	no	no
ACY3	36.9499	0.553403	0.628664	0.880284	0.378706	NA	yes	no
ACYP1	312.772	0.30818	0.275891	1.11703	0.26398	0.719946	no	no
ACYP2	768.728	-0.140113	0.226208	-0.619402	0.535652	0.867781	no	no
AD000090.2	110.455	-0.266723	0.369668	-0.72152	0.47059	0.842494	no	no
AD000092.3	20.3532	-0.109148	1.08006	-0.101057	0.919505	NA	no	no
AD000671.6	653.159	-0.195887	0.229509	-0.853506	0.393379	0.804463	no	no
AD000864.6	84.2613	-0.241169	0.412821	-0.584198	0.559087	0.877924	no	no
ADA	4846.41	0.211564	0.184223	1.14841	0.250798	0.709105	yes	no
ADAL	356.716	-0.2607	0.313679	-0.831105	0.405914	0.811527	no	no
ADAM10	6922	0.316698	0.211739	1.4957	0.134732	0.569464	yes	no
ADAM12	37.3258	0.874887	0.859944	1.01738	0.308974	NA	no	no
ADAM15	1473.3	-0.0869743	0.220506	-0.39443	0.693264	0.92477	no	no
ADAM17	2239.59	-0.0324074	0.238904	-0.13565	0.892098	0.979778	yes	no
ADAM19	3797.69	-0.109148	0.222303	-0.490987	0.623435	0.902246	yes	no
ADAM22	35.2816	-0.492485	0.666025	-0.739438	0.459641	NA	no	no
ADAM23	22.6556	-0.359883	1.32833	-0.270929	0.786446	NA	no	no
ADAM28	2227.42	-0.620582	0.266879	-2.32533	0.0200545	0.231816	no	no
ADAM32	211.296	-0.895891	0.414898	-2.1593	0.0308265	0.291909	no	no
ADAM8	3322.37	0.118693	0.345198	0.34384	0.730966	0.935136	no	no
ADAM9	264.818	0.749291	0.294683	2.5427	0.0109998	0.161454	no	no
ADAMDEC1	87.1421	0.846442	0.515447	1.64215	0.100559	0.504172	no	no
ADAMTS1	4.93153	0.788159	2.48444	0.317238	0.751063	NA	no	no
ADAMTS2	37.6229	-0.664393	0.647749	-1.0257	0.305035	NA	no	no
ADAMTS4	66.6525	0.0132397	0.506771	0.0261256	0.979157	0.996027	no	no
ADAMTS6	140.067	-1.51122	0.65026	-2.32402	0.0201242	0.232416	yes	no
ADAMTS7	28.3172	0.135133	0.814775	0.165854	0.868272	NA	no	no
ADAMTSL3	65.495	-1.27735	0.583006	-2.19098	0.0284534	0.278733	no	no
ADAMTSL4-AS1	70.6585	-0.779193	0.478794	-1.62741	0.103651	0.510466	no	no
ADAP1	587.357	1.04873	0.374868	2.79759	0.00514848	0.101021	no	no
ADAP2	393.943	0.118365	0.262606	0.450734	0.652182	0.912701	no	no
ADAR	7486.39	-0.429865	0.224199	-1.91734	0.0551947	0.388138	no	no
ADARB1	287.993	-0.075044	0.390628	-0.192111	0.847655	0.969305	no	no
ADAT1	900.649	-0.00862031	0.234912	-0.0366959	0.970727	0.995705	no	no
ADAT2	384.559	-0.0931707	0.253973	-0.366852	0.713729	0.93239	no	no
ADAT3	179.762	0.529858	0.506803	1.04549	0.295795	0.747429	yes	no
ADCK1	207.131	-0.356693	0.362087	-0.985105	0.324573	0.765358	no	no
ADCK2	1044.83	1.07012	0.354163	3.02155	0.0025148	0.06716	no	no
ADCK3	1638.79	-0.105124	0.226278	-0.46458	0.642232	0.908379	no	no
ADCK4	648.766	-0.0231761	0.221659	-0.104558	0.916727	0.987764	no	no
ADCK5	273.118	-0.00385162	0.257461	-0.01496	0.988064	0.996729	no	no
ADCY1	19.8174	-2.33884	0.982931	-2.37945	0.0173384	NA	no	no
ADCY2	25.0073	-1.0151	0.794749	-1.27726	0.201509	NA	no	no
ADCY3	1566.53	-0.119164	0.243619	-0.489142	0.624741	0.90259	yes	no
ADCY7	1696.7	0.390474	0.188165	2.07517	0.0379709	0.324416	no	no
ADCY9	46.3014	-1.59039	0.596156	-2.66774	0.00763638	NA	no	no
ADD1	10828.6	-0.263967	0.169011	-1.56184	0.118326	0.541612	no	no
ADD2	903.312	-0.269784	0.279719	-0.964481	0.334805	0.772596	no	no
ADD3	8865.45	-0.267662	0.189752	-1.41058	0.158367	0.602141	no	no
ADD3-AS1	49.5221	0.00359993	0.702431	0.00512496	0.995911	0.999418	no	no
ADGRD1	30.1389	0.992438	0.871946	1.13819	0.255042	NA	no	no
ADGRE1	24.2574	-1.25075	1.03576	-1.20757	0.227213	NA	no	no
ADGRE2	174.968	-0.312257	0.39319	-0.794165	0.4271	0.821624	no	no
ADGRE5	5439.12	0.0715813	0.176238	0.406161	0.684624	0.92267	no	no
ADGRF1	46.674	0.243165	0.628135	0.387122	0.698666	NA	no	no
ADGRG1	25.8244	-1.15555	0.727518	-1.58834	0.112208	NA	no	no
ADGRG5	1758.97	-0.556346	0.288979	-1.92521	0.054203	0.385958	yes	no
ADGRL1	46.2052	-0.59539	0.57703	-1.03182	0.302157	NA	no	no
ADGRV1	46.1702	0.355133	0.532107	0.667408	0.504511	NA	no	no
ADH5	5778.93	0.144752	0.174746	0.828355	0.407469	0.812224	no	no
ADHFE1	32.0282	-0.929432	0.70602	-1.31644	0.188027	NA	no	no
ADI1	2942.43	0.16434	0.197668	0.831393	0.405751	0.811527	no	no
ADIPOR1	7719.14	0.22187	0.202268	1.09691	0.272682	0.728306	no	no
ADIPOR2	937.11	-0.250155	0.261255	-0.957514	0.338308	0.775106	no	no
ADIRF-AS1	42.7647	-0.212929	0.626826	-0.339694	0.734087	NA	no	no
ADK	7450.02	0.125559	0.212745	0.590183	0.555068	0.875985	no	no
ADM	357.917	-0.472547	0.437758	-1.07947	0.280377	0.735904	no	no
ADM2	31.2798	0.00412131	0.670128	0.00615004	0.995093	NA	no	no
ADNP	976.41	-0.576489	0.222388	-2.59227	0.00953439	0.146328	no	no
ADNP2	870.454	0.930155	0.197011	4.72134	2.34301e-06	0.000656343	no	no
ADO	731.208	0.866368	0.236698	3.66022	0.000252001	0.0146161	no	no
ADORA2A	7773.2	0.424224	0.224689	1.88805	0.0590191	0.399269	yes	no
ADORA2A-AS1	30.1034	-0.565778	0.710025	-0.796842	0.425543	NA	no	no
ADORA2B	79.0092	0.519286	0.462059	1.12385	0.261075	0.716604	no	no
ADORA3	14.6395	-1.2501	1.0136	-1.23332	0.217455	NA	no	no
ADPGK	4284.76	-0.139043	0.168907	-0.823196	0.410396	0.813992	no	no
ADPRH	2727.67	0.431093	0.205907	2.09363	0.036293	0.318132	yes	no
ADPRHL2	2271.54	0.238507	0.191232	1.24722	0.212319	0.669554	no	no
ADPRM	1228.16	0.410631	0.294728	1.39325	0.163543	0.608721	no	no
ADRB2	244.92	0.311365	0.331187	0.940149	0.347141	0.781472	no	no
ADRBK1	1478.62	-0.000806255	0.228988	-0.00352095	0.997191	0.999748	yes	no
ADRBK2	2898.52	0.00438305	0.199428	0.0219781	0.982465	0.996608	yes	no
ADRM1	3617.07	-0.0153505	0.190738	-0.0804796	0.935856	0.990808	no	no
ADSL	4103.6	0.309484	0.179756	1.72169	0.0851263	0.471111	yes	no
ADSS	2297.67	-0.00959295	0.183828	-0.0521843	0.958382	0.994252	no	no
ADSSL1	25.6456	-0.458474	0.714515	-0.641658	0.521095	NA	no	no
ADTRP	36.6765	-1.192	0.714796	-1.66761	0.0953937	NA	no	no
AE000661.37	40.8237	0.417015	0.692586	0.602114	0.547099	NA	no	no
AE000662.92	24.2427	0.0851047	0.808196	0.105302	0.916136	NA	no	no
AEBP1	138.859	-0.258006	0.55662	-0.463524	0.642989	0.908492	no	no
AEBP2	785.626	-0.281564	0.192256	-1.46453	0.14305	0.580577	no	no
AEN	2040.45	0.291768	0.197386	1.47816	0.139365	0.577087	no	no
AES	3555.24	0.114637	0.274532	0.417571	0.676261	0.920559	no	no
AF001548.5	27.4684	-1.67129	0.708372	-2.35934	0.0183077	NA	no	no
AF011889.2	27.6437	-0.0836235	0.696601	-0.120045	0.904448	NA	no	no
AF011889.5	359.788	0.297647	0.285828	1.04135	0.297712	0.748601	no	no
AF127577.13	15.6334	-2.99754	1.43473	-2.08927	0.0366838	NA	no	no
AF127936.9	67.8795	1.14265	0.72518	1.57567	0.115101	0.536812	no	no
AF131215.3	13.6293	-1.4509	1.09654	-1.32316	0.185783	NA	no	no
AF131215.4	15.5281	-1.95702	1.01097	-1.93578	0.0528943	NA	no	no
AF131215.9	15.9068	-1.48283	0.997217	-1.48697	0.137023	NA	no	no
AF131216.6	90.8553	-0.784866	0.45835	-1.71237	0.0868278	0.475139	no	no
AF146191.4	54.3404	-0.604772	0.532568	-1.13558	0.256133	0.714514	no	no
AF196972.9	13.5855	-2.06554	0.985618	-2.09568	0.0361107	NA	no	no
AF213884.2	20.4823	1.04416	0.865411	1.20655	0.227606	NA	no	no
AF228730.14	44.3521	-0.767745	0.538689	-1.42521	0.154097	NA	no	no
AF230666.2	9.70808	-1.65733	1.31317	-1.26209	0.206916	NA	no	no
AFAP1	27.7895	-0.08232	0.828213	-0.0993947	0.920825	NA	no	no
AFAP1L2	196.673	-0.0382048	0.425438	-0.0898011	0.928445	0.990194	no	no
AFF1	1552.56	-0.741996	0.212816	-3.48656	0.000489273	0.0233398	yes	no
AFF2	30.0078	-1.04827	0.954341	-1.09842	0.272022	NA	no	no
AFF3	4007.29	-0.226827	0.232439	-0.975855	0.329136	0.770003	yes	no
AFF4	1683.61	-0.253704	0.208286	-1.21805	0.223203	0.682465	no	no
AFG3L1P	163.48	-1.03312	0.350847	-2.94466	0.00323313	0.0767117	no	no
AFG3L2	2469.13	0.848463	0.273138	3.10635	0.00189413	0.0568493	no	no
AFMID	182.59	0.244313	0.314953	0.775712	0.437919	0.826948	no	no
AFTPH	4629.81	-0.0488144	0.177216	-0.275451	0.78297	0.952957	no	no
AGA	998.908	0.0919574	0.217646	0.422509	0.672654	0.919397	no	no
AGAP2	275.143	0.282625	0.336871	0.83897	0.401486	0.810055	no	no
AGAP3	46.3468	-0.0440085	0.551845	-0.0797479	0.936438	NA	no	no
AGAP4	57.1608	0.0364163	0.658635	0.0552906	0.955907	0.992978	no	no
AGAP5	9.6439	-2.02483	1.35694	-1.49221	0.135645	NA	no	no
AGAP6	69.2265	-1.40457	0.504771	-2.78259	0.00539266	0.103801	no	no
AGAP9	39.2499	-0.908785	0.805618	-1.12806	0.259295	NA	no	no
AGBL2	37.1566	-0.73704	0.648412	-1.13668	0.25567	NA	no	no
AGBL3	72.1195	-0.480793	0.449265	-1.07018	0.284539	0.740421	no	no
AGBL4	21.0683	1.37282	1.15249	1.19118	0.233582	NA	no	no
AGBL5	685.991	-0.0544646	0.248625	-0.219063	0.826601	0.965222	yes	no
AGER	29.4257	-0.582679	0.819905	-0.710666	0.477291	NA	no	no
AGFG1	2563.17	1.09847	0.319953	3.43324	0.000596422	0.026764	no	no
AGFG2	843.461	0.255408	0.22904	1.11512	0.264797	0.720685	no	no
AGGF1	2051.06	0.292618	0.243003	1.20418	0.228522	0.687765	no	no
AGK	1947.13	0.321524	0.229912	1.39847	0.161973	0.608721	no	no
AGL	1760.06	-0.250492	0.242222	-1.03414	0.301071	0.749906	no	no
AGMAT	385.67	0.0069887	0.241803	0.0289024	0.976942	0.996027	no	no
AGO1	1635.64	0.332212	0.236398	1.40531	0.15993	0.604721	no	no
AGO2	1556.36	0.500306	0.368732	1.35683	0.174836	0.624327	yes	no
AGO3	1041.74	-0.10906	0.217487	-0.501455	0.616051	0.900112	no	no
AGO4	911.578	0.796411	0.350997	2.269	0.0232685	0.249473	no	no
AGPAT1	530.322	-0.0348255	0.24913	-0.139789	0.888827	0.978691	no	no
AGPAT2	1629.08	0.231634	0.251093	0.922501	0.356267	0.786072	no	no
AGPAT3	1016.17	0.450168	0.306488	1.46879	0.141889	0.579799	no	no
AGPAT4	96.6025	0.752565	0.514896	1.46159	0.143855	0.582766	no	no
AGPAT5	4117.3	0.0163747	0.240665	0.0680392	0.945754	0.991221	no	no
AGPAT6	2017.52	0.0526893	0.237116	0.222209	0.824151	0.96461	yes	no
AGPHD1	28.2738	-0.0324068	0.655594	-0.0494311	0.960576	NA	no	no
AGPS	2423.16	0.164422	0.176673	0.930655	0.352032	0.784063	yes	no
AGRN	47.3564	-0.134578	0.636483	-0.21144	0.832544	0.966334	no	no
AGTPBP1	1298.03	0.12807	0.206497	0.620202	0.535125	0.867453	no	no
AGTRAP	651.224	0.360555	0.230103	1.56693	0.11713	0.539774	no	no
AHCTF1	2272.83	-0.0768255	0.26287	-0.292257	0.77009	0.949118	no	no
AHCY	4936.31	0.182534	0.196243	0.930145	0.352296	0.784429	no	no
AHCYL1	5370.49	0.328162	0.215041	1.52605	0.126998	0.556241	no	no
AHCYL2	429.476	0.167479	0.311161	0.538238	0.590413	0.89134	no	no
AHDC1	112.306	-0.145112	0.450814	-0.321889	0.747537	0.942636	no	no
AHI1	662.823	-0.0653493	0.306205	-0.213417	0.831002	0.966175	no	no
AHNAK	1244.69	-0.513268	0.28072	-1.8284	0.0674901	0.421525	yes	no
AHNAK2	153.064	-0.675769	0.397733	-1.69905	0.0893093	0.480919	no	no
AHR	753.589	-0.125825	0.376894	-0.333847	0.738495	0.93866	yes	no
AHRR	379.521	-0.383128	0.416451	-0.919983	0.357582	0.786072	no	no
AHSA1	4986.15	-0.10549	0.197975	-0.532846	0.59414	0.89228	no	no
AICDA	6980.14	0.188063	0.339328	0.554224	0.579426	0.886442	yes	no
AIDA	4979.3	0.025414	0.219807	0.11562	0.907954	0.984524	yes	no
AIF1	663.769	1.27301	0.275144	4.62668	3.71566e-06	0.000858253	no	no
AIFM1	1925.72	-0.039376	0.18074	-0.21786	0.827538	0.965222	yes	no
AIFM2	628.765	-0.0785188	0.276373	-0.284105	0.77633	0.950823	no	no
AIG1	345.494	0.462515	0.288018	1.60585	0.108306	0.523379	no	no
AIM1	2450.42	-0.0235199	0.178824	-0.131525	0.89536	0.981464	no	no
AIM2	669.495	-0.0200566	0.214864	-0.0933454	0.925629	0.989593	yes	no
AIMP1	2383.47	0.156655	0.224297	0.698425	0.484911	0.849937	no	no
AIMP2	2287.8	0.290362	0.218941	1.32621	0.18477	0.636661	no	no
AIP	4027.95	0.0979689	0.179475	0.545863	0.58516	0.888095	no	no
AJ003147.11	28.1134	-1.14114	0.831398	-1.37256	0.169889	NA	no	no
AJ006998.2	41.3724	-0.42133	0.715369	-0.588969	0.555882	NA	no	no
AJUBA	51.0735	0.322161	0.645462	0.499117	0.617697	0.900352	no	no
AK2	13235.8	0.144036	0.167827	0.858243	0.390758	0.803111	no	no
AK3	2289.61	-0.12672	0.200781	-0.631137	0.527951	0.865845	no	no
AK4	2065.5	0.25202	0.244371	1.0313	0.3024	0.750577	no	no
AK4P1	33.6	1.35289	1.04274	1.29744	0.194481	NA	no	no
AK5	74.9319	0.293859	0.663622	0.44281	0.657903	0.913678	no	no
AK6	3048.37	0.0923368	0.19196	0.481022	0.630501	0.90348	no	no
AK7	40.8395	-0.268132	0.629284	-0.426091	0.670042	NA	no	no
AK8	75.0224	-0.372769	0.563704	-0.661285	0.50843	0.857741	no	no
AK9	421.921	-0.370078	0.286094	-1.29355	0.19582	0.651791	no	no
AKAP1	762.783	0.170021	0.217432	0.78195	0.434244	0.825048	no	no
AKAP10	1509.47	-0.0405274	0.224287	-0.180695	0.856607	0.97146	no	no
AKAP11	1925.87	-0.235495	0.193642	-1.21613	0.223935	0.683016	no	no
AKAP12	514.234	-0.315355	0.479604	-0.657532	0.510839	0.857987	no	no
AKAP13	4909.71	-0.47068	0.178064	-2.64331	0.00820996	0.135365	yes	no
AKAP17A	1166.88	-0.0960462	0.313832	-0.306043	0.759572	0.946007	no	no
AKAP2	7186.69	-0.496987	0.176813	-2.81081	0.00494175	0.0988801	yes	no
AKAP3	56.4673	0.27812	0.554152	0.501885	0.615749	0.900112	no	no
AKAP5	72.7569	-0.752833	0.61534	-1.22344	0.221163	0.680813	no	no
AKAP6	131.937	-0.419343	0.55699	-0.752875	0.451525	0.83351	no	no
AKAP7	241.612	0.363308	0.293694	1.23703	0.216077	0.673979	no	no
AKAP8	1251.25	-0.225074	0.295183	-0.762489	0.445768	0.830477	no	no
AKAP8L	1854.51	-0.257284	0.268401	-0.958581	0.33777	0.774483	no	no
AKAP9	1225.07	-0.84425	0.270633	-3.11954	0.00181136	0.0555905	no	no
AKIP1	1036.94	0.803331	0.266375	3.0158	0.00256306	0.067898	yes	no
AKIRIN1	5093.43	0.931707	0.320625	2.90591	0.00366183	0.0822725	yes	no
AKIRIN2	3793.11	-0.0840229	0.197746	-0.424903	0.670908	0.918861	no	no
AKNA	1850.21	-0.672121	0.256366	-2.62172	0.00874869	0.139281	no	no
AKR1A1	7891.91	0.334834	0.193958	1.72632	0.0842895	0.46944	no	no
AKR1B1	6902.2	0.0605412	0.169928	0.356275	0.721635	0.934222	no	no
AKR1B15	36.21	-0.311664	0.600517	-0.518992	0.603766	NA	yes	no
AKR1C1	9.96965	-1.08628	1.38643	-0.78351	0.433328	NA	no	no
AKR7A2	2790.97	1.15479	0.367985	3.13816	0.00170013	0.0536785	no	no
AKR7L	31.4143	-1.45198	0.918829	-1.58025	0.114051	NA	no	no
AKT1	544.53	0.216274	0.236408	0.914834	0.360279	0.786319	no	no
AKT1S1	231.732	0.2302	0.433299	0.531273	0.59523	0.89228	no	no
AKT2	1817.52	0.319075	0.260392	1.22537	0.220437	0.679687	no	no
AKT3	511.992	-0.0981499	0.390521	-0.25133	0.801559	0.957426	no	no
AKTIP	576.798	0.264875	0.222361	1.19119	0.233577	0.693724	no	no
AL021546.6	50.0334	-0.0319984	0.557469	-0.0573995	0.954227	0.992836	no	no
AL022344.5	22.8703	-0.986025	0.819834	-1.20271	0.229087	NA	no	no
AL035209.2	162.093	-0.225243	0.41333	-0.544946	0.585791	0.888539	no	no
AL035610.1	33.0319	-1.3102	0.660983	-1.98219	0.0474576	NA	no	no
AL035610.2	57.9553	0.0610976	0.715203	0.085427	0.931922	0.990452	no	no
AL121653.4	26.3197	0.356345	0.965617	0.369034	0.712102	NA	no	no
AL122127.25	566.01	-0.0835534	0.262942	-0.317763	0.750665	0.943416	no	no
AL132780.10	28.0952	-0.503759	0.747301	-0.674104	0.500245	NA	no	no
AL133243.1	75.8901	-0.466563	0.439038	-1.0627	0.28792	0.742703	no	no
AL133243.2	125.166	-0.833355	0.495124	-1.68312	0.0923511	0.487137	no	no
AL133243.4	22.2058	-1.66742	0.940942	-1.77208	0.0763819	NA	no	no
AL133245.2	15.864	-1.21421	0.912515	-1.33062	0.183315	NA	no	no
AL133493.2	87.0788	-0.912306	0.474948	-1.92085	0.0547502	0.388111	no	no
AL136419.6	148.172	-0.655981	0.333934	-1.9644	0.0494836	0.370467	no	no
AL356017.3	83.2793	-0.666794	0.460696	-1.44736	0.147795	0.585928	no	no
AL449209.1	90.9374	0.217683	0.511046	0.425956	0.67014	0.918351	no	no
AL450992.2	32.8199	-0.229953	0.793047	-0.289961	0.771846	NA	no	no
AL591893.1	55.3402	-1.04697	0.595362	-1.75855	0.0786544	0.454993	no	no
AL844908.5	442.069	0.452102	0.247733	1.82496	0.0680076	0.423247	no	no
ALAD	736.309	-0.20637	0.253321	-0.814659	0.415268	0.81591	no	no
ALAS1	2793.09	0.080807	0.205331	0.393545	0.693917	0.924895	no	no
ALCAM	1913.68	0.0949484	0.192798	0.492477	0.622383	0.901859	yes	no
ALDH16A1	1899.03	0.120186	0.253987	0.473197	0.636073	0.906138	no	no
ALDH18A1	5055.86	0.132345	0.180278	0.734116	0.462878	0.837487	no	no
ALDH1B1	834.792	-0.012812	0.195426	-0.0655594	0.947729	0.991227	no	no
ALDH1L2	279.953	1.27561	0.530568	2.40423	0.0162064	0.200539	no	no
ALDH2	2867.41	1.01574	0.235023	4.32189	1.54701e-05	0.00219241	no	no
ALDH3A2	687.658	0.116818	0.22437	0.520651	0.60261	0.894286	no	no
ALDH3B1	174.955	0.303296	0.367038	0.826335	0.408614	0.812847	no	no
ALDH4A1	527.429	0.24002	0.22719	1.05647	0.290754	0.744015	no	no
ALDH5A1	1126.06	1.19583	0.353504	3.38278	0.000717568	0.0302269	no	no
ALDH6A1	1120.69	0.0227271	0.193052	0.117725	0.906285	0.984499	yes	no
ALDH7A1	263.98	-0.228012	0.345112	-0.660688	0.508812	0.857749	no	no
ALDH9A1	4475.64	0.109145	0.169849	0.6426	0.520484	0.862152	no	no
ALDOA	52849.8	0.197401	0.189958	1.03918	0.298719	0.748702	no	no
ALDOC	11638	0.308814	0.229458	1.34584	0.178354	0.628451	no	no
ALG1	1699.05	-0.218762	0.180098	-1.21468	0.224486	0.683425	no	no
ALG10	366.871	0.237049	0.258816	0.915897	0.359721	0.786072	no	no
ALG10B	497.528	-0.0807358	0.26577	-0.303781	0.761295	0.946672	no	no
ALG11	850.567	-0.00881717	0.218255	-0.0403985	0.967775	0.994854	no	no
ALG12	862.437	-0.0326668	0.235404	-0.138769	0.889632	0.978965	no	no
ALG13	2264.28	0.0429141	0.231991	0.184982	0.853243	0.970637	no	no
ALG14	735.865	0.31553	0.208982	1.50985	0.131082	0.563261	no	no
ALG2	3404.07	0.378988	0.227077	1.66898	0.0951206	0.49292	no	no
ALG3	1721.37	-0.118376	0.19377	-0.610907	0.541261	0.871332	no	no
ALG5	2516.27	0.110409	0.197335	0.559502	0.575819	0.884522	no	no
ALG6	1161.74	-0.0813584	0.194705	-0.417856	0.676053	0.920506	no	no
ALG8	3018.61	0.0555363	0.207075	0.268194	0.78855	0.954161	no	no
ALG9	1070.37	-0.264797	0.221456	-1.19571	0.231811	0.691564	no	no
ALKBH1	1241.45	0.151431	0.202749	0.74689	0.45513	0.83476	no	no
ALKBH2	444.376	0.144404	0.244352	0.590969	0.554541	0.875985	no	no
ALKBH3	1450.71	-0.0450301	0.18808	-0.239421	0.810779	0.960908	no	no
ALKBH4	673.325	-0.160493	0.209358	-0.766598	0.44332	0.828379	no	no
ALKBH5	6026.16	0.698011	0.299797	2.32828	0.0198975	0.230664	no	no
ALKBH6	506.187	1.76571	0.486075	3.63258	0.000280601	0.0159241	no	no
ALKBH7	1468.45	0.384162	0.220907	1.73902	0.0820306	0.465524	no	no
ALKBH8	482.217	-0.0636	0.284772	-0.223337	0.823273	0.964579	no	no
ALMS1	351.466	0.0107251	0.36076	0.0297291	0.976283	0.996027	no	no
ALOX12	42.5697	-0.299079	0.599768	-0.498657	0.618021	NA	no	no
ALOX12B	25.0251	-0.61867	0.97017	-0.637692	0.523674	NA	no	no
ALOX12P2	26.1804	1.50045	1.29679	1.15705	0.247253	NA	yes	no
ALOX5	4468.02	0.405886	0.237486	1.70909	0.0874334	0.47628	no	no
ALOX5AP	7023.79	0.576712	0.28891	1.99616	0.0459162	0.356236	no	no
ALPK1	1310.81	0.261018	0.214375	1.21758	0.223385	0.682862	no	no
ALPL	46.1461	1.01012	0.620426	1.62811	0.103503	NA	no	no
ALS2	524.025	-0.223964	0.23011	-0.973289	0.33041	0.770307	no	no
ALS2CR10	60.6267	-0.535196	0.513067	-1.04313	0.296888	0.747627	no	no
ALS2CR11	31.6112	-1.51552	1.13494	-1.33534	0.181766	NA	no	no
ALS2CR12	26.2135	-1.48323	0.738362	-2.00881	0.0445568	NA	no	no
ALYREF	1180.38	1.59065	0.734753	2.16488	0.0303972	0.290844	no	no
AMACR	584.051	-0.0795198	0.218955	-0.363178	0.716472	0.932887	yes	no
AMBRA1	761.707	-0.226803	0.283989	-0.798632	0.424504	0.819723	no	no
AMD1	6283.01	0.254147	0.167271	1.51937	0.128669	0.560159	yes	no
AMDHD1	43.7947	-0.274393	0.6204	-0.442284	0.658284	NA	no	no
AMDHD2	963.731	0.138281	0.20971	0.659392	0.509644	0.857987	no	no
AMER1	29.6242	0.145129	0.757338	0.191631	0.848031	NA	no	no
AMFR	5327	0.576068	0.301455	1.91096	0.0560102	0.390289	no	no
AMICA1	402.796	0.0838893	0.343157	0.244464	0.806872	0.958945	no	no
AMIGO1	28.2571	-1.35108	1.08339	-1.24708	0.212369	NA	no	no
AMIGO2	1856.21	0.253255	0.215815	1.17348	0.240602	0.701144	no	no
AMMECR1	651.486	-0.17802	0.225411	-0.789757	0.42967	0.822926	no	no
AMMECR1L	961.941	0.309667	0.236318	1.31038	0.190067	0.642801	no	no
AMN	25.3588	4.40025	1.32046	3.33235	0.000861159	NA	no	no
AMN1	850.255	-0.477899	0.213934	-2.23386	0.0254925	0.263863	no	no
AMOT	141.78	-0.126598	0.372432	-0.339922	0.733916	0.936493	no	no
AMOTL1	125.099	-0.202018	0.511906	-0.394639	0.693109	0.92477	no	no
AMPD2	1359.56	-0.137407	0.190031	-0.723076	0.469633	0.841636	yes	no
AMPD3	3968.04	0.335745	0.204073	1.64522	0.0999244	0.502674	no	no
AMT	45.6142	-1.09951	0.623309	-1.76399	0.0777333	NA	yes	no
AMY2B	60.3469	-2.12197	0.575832	-3.68505	0.000228656	0.0136997	no	no
AMZ1	11.1006	-1.12805	1.23322	-0.914718	0.36034	NA	no	no
AMZ2	3812	0.0200913	0.171349	0.117254	0.906659	0.984524	yes	no
AMZ2P1	65.3404	-0.0868236	0.570843	-0.152097	0.87911	0.976745	yes	no
ANAPC1	2604.25	-0.158252	0.231595	-0.683314	0.494409	0.852901	no	no
ANAPC10	1286.61	0.0787826	0.242455	0.324937	0.745228	0.941981	no	no
ANAPC11	3674.94	0.334258	0.189394	1.76488	0.0775845	0.452404	no	no
ANAPC13	2353.97	0.212551	0.216806	0.980374	0.326902	0.767746	no	no
ANAPC15	1163.34	0.203376	0.205953	0.987485	0.323405	0.764513	no	no
ANAPC16	10967	0.153259	0.188318	0.813831	0.415742	0.816271	no	no
ANAPC2	155.511	0.0270812	0.393916	0.0687486	0.94519	0.991221	no	no
ANAPC4	1403.49	-0.0306619	0.185654	-0.165156	0.868821	0.973065	no	no
ANAPC5	7968.87	0.13455	0.159135	0.845508	0.397827	0.807967	no	no
ANAPC7	1962.37	0.000442336	0.185756	0.00238127	0.9981	0.999748	no	no
ANG	69.7413	0.499534	0.484339	1.03137	0.302366	0.750577	yes	no
ANGEL1	1267.39	0.148612	0.225036	0.660391	0.509003	0.857851	no	no
ANGEL2	1660.61	0.0624199	0.202011	0.308993	0.757327	0.945352	no	no
ANGPT2	70.7514	-0.874537	0.525339	-1.66471	0.0959707	0.494765	no	no
ANGPTL1	134.344	-0.678541	0.600508	-1.12994	0.2585	0.714514	no	no
ANGPTL4	14.8355	-1.11326	1.21696	-0.914791	0.360301	NA	no	no
ANGPTL6	116.917	1.19142	0.563905	2.11281	0.0346175	0.311255	yes	no
ANK1	185.853	0.206136	0.453533	0.454512	0.64946	0.911498	no	no
ANK2	69.2385	-0.377698	0.578438	-0.652962	0.513781	0.859086	no	no
ANK3	83.523	-1.04525	0.428109	-2.44154	0.0146247	0.18822	no	no
ANKAR	201.823	-0.191135	0.389053	-0.491283	0.623226	0.902132	no	no
ANKDD1A	112.072	-0.146884	0.488348	-0.300778	0.763584	0.947471	no	no
ANKEF1	166.394	-0.258259	0.509836	-0.506554	0.612468	0.899838	no	no
ANKFY1	1307.6	-0.109412	0.223232	-0.490129	0.624043	0.902576	no	no
ANKH	565.01	1.23261	0.378354	3.25782	0.00112271	0.0402768	no	no
ANKHD1	5504.49	-0.164182	0.161059	-1.01939	0.308017	0.755045	no	no
ANKHD1-EIF4EBP3	281.899	0.0456101	0.482471	0.0945344	0.924685	0.989593	no	no
ANKIB1	1034.11	-0.413382	0.305618	-1.35261	0.17618	0.626576	no	no
ANKLE1	479.118	0.341861	0.248198	1.37737	0.168397	0.616926	no	no
ANKLE2	2535.67	0.894466	0.287926	3.10658	0.00189266	0.0568493	no	no
ANKMY1	319.399	0.0930067	0.322235	0.28863	0.772865	0.950243	no	no
ANKMY2	945.922	-0.0234319	0.22163	-0.105726	0.9158	0.987261	no	no
ANKRA2	844.76	-0.340581	0.227365	-1.49795	0.134145	0.568523	no	no
ANKRD10	3744.21	-0.0877252	0.173275	-0.506278	0.612661	0.899907	no	no
ANKRD11	465.788	-0.719525	0.426323	-1.68774	0.0914603	0.48491	no	no
ANKRD12	2608.09	-0.637338	0.241086	-2.64362	0.00820249	0.135365	no	no
ANKRD13A	7337.56	0.786584	0.277268	2.83691	0.00455527	0.0953493	no	no
ANKRD13B	16.4835	-0.712981	1.23458	-0.577508	0.563596	NA	no	no
ANKRD13C	1655.9	-0.0534905	0.206284	-0.259306	0.7954	0.956019	no	no
ANKRD13D	430.59	-0.0993983	0.303795	-0.327189	0.743525	0.941302	no	no
ANKRD16	217.128	1.56588	0.440218	3.55707	0.000375015	0.019593	no	no
ANKRD17	2940.78	-0.00485082	0.224875	-0.0215712	0.98279	0.996608	yes	no
ANKRD18A	12.3128	0.29624	1.41901	0.208765	0.834631	NA	no	no
ANKRD19	28.5956	-0.522956	0.66808	-0.782774	0.43376	NA	no	no
ANKRD20A19P	63.3448	0.157964	0.488124	0.323615	0.74623	0.942297	no	no
ANKRD20A3	19.8589	-0.605746	0.883445	-0.685664	0.492925	NA	no	no
ANKRD20A5P	23.0204	-0.107525	0.95359	-0.112758	0.910222	NA	no	no
ANKRD26	457.168	-0.522621	0.349663	-1.49464	0.135008	0.570083	no	no
ANKRD27	1664.11	-0.427599	0.211941	-2.01753	0.04364	0.348432	no	no
ANKRD28	703.18	0.00872314	0.284978	0.0306099	0.975581	0.996027	no	no
ANKRD29	67.3175	-0.261025	0.4605	-0.566829	0.57083	0.88304	no	no
ANKRD33B	1449.56	0.670305	0.215611	3.10886	0.00187811	0.0568493	yes	no
ANKRD34A	107.507	0.434883	0.463371	0.93852	0.347977	0.782054	no	no
ANKRD36	463.137	-0.613798	0.279568	-2.19553	0.0281258	0.277381	no	no
ANKRD36B	405.555	-0.946151	0.348902	-2.7118	0.00669191	0.119626	no	no
ANKRD36C	763.166	-1.21773	0.345207	-3.52755	0.000419423	0.0212389	no	no
ANKRD37	326.63	-0.161293	0.279095	-0.577916	0.563321	0.87865	no	no
ANKRD39	457.1	-0.161136	0.276368	-0.58305	0.559859	0.878124	no	no
ANKRD40	667.24	0.655659	0.267582	2.45031	0.0142732	0.185692	yes	no
ANKRD42	657.227	0.310099	0.256404	1.20941	0.226504	0.68571	no	no
ANKRD44	8883.82	-0.123567	0.178087	-0.693854	0.487774	0.851225	no	no
ANKRD46	984.282	0.267018	0.247316	1.07966	0.280291	0.735904	no	no
ANKRD49	1471.14	-0.0653891	0.23131	-0.28269	0.777414	0.951119	yes	no
ANKRD50	160.515	-0.293999	0.370832	-0.79281	0.427889	0.821898	no	no
ANKRD52	894.647	-0.272148	0.2791	-0.97509	0.329516	0.770003	no	no
ANKRD54	536.768	0.62221	0.275923	2.25501	0.0241325	0.254114	no	no
ANKRD6	159.57	-0.464237	0.355075	-1.30743	0.191065	0.644074	no	no
ANKRD7	20.4366	0.443161	0.791177	0.560129	0.575392	NA	no	no
ANKRD9	59.9576	3.06728	0.929728	3.29911	0.000969919	0.0370143	no	no
ANKS1A	209.171	-0.147127	0.373107	-0.39433	0.693337	0.92477	no	no
ANKS3	99.8605	-0.703516	0.381102	-1.846	0.0648919	0.414741	no	no
ANKS6	119.688	-0.0178758	0.578723	-0.0308883	0.975359	0.996027	no	no
ANKZF1	1455.55	0.0754446	0.189733	0.397636	0.690898	0.92477	no	no
ANLN	813.152	-0.00960509	0.281114	-0.034168	0.972743	0.995705	yes	no
ANO10	553.572	0.107627	0.2964	0.363114	0.71652	0.932887	no	no
ANO5	8.22579	0.468931	2.08549	0.224855	0.822092	NA	no	no
ANO6	1530.61	-0.0330549	0.196856	-0.167914	0.866651	0.972664	yes	no
ANO9	159.55	-0.396935	0.502385	-0.7901	0.429469	0.822926	no	no
ANP32A	2797.63	0.132991	0.182347	0.729328	0.465801	0.840216	no	no
ANP32B	3805.2	0.12773	0.179293	0.712408	0.476212	0.845376	no	no
ANP32E	8212.85	0.140173	0.234276	0.598324	0.549624	0.874094	no	no
ANPEP	17.7308	-0.0382131	1.1916	-0.0320687	0.974417	NA	no	no
ANTXR2	1079.79	-0.0171493	0.219945	-0.077971	0.937851	0.991221	yes	no
ANXA1	35.8603	-0.106183	0.664447	-0.159806	0.873034	NA	yes	no
ANXA11	8215.91	-0.202786	0.188199	-1.07751	0.281251	0.7372	no	no
ANXA2	12630.9	0.071059	0.174431	0.407377	0.683731	0.922526	no	no
ANXA2P2	45.1649	0.0522041	0.553838	0.0942589	0.924904	NA	no	no
ANXA2R	300.616	-0.188895	0.283476	-0.666351	0.505187	0.856375	no	no
ANXA3	145.255	1.0311	0.386653	2.66674	0.00765911	0.129781	no	no
ANXA4	7412.9	0.303818	0.214329	1.41753	0.156329	0.599716	yes	no
ANXA5	12958.7	0.663063	0.19989	3.31714	0.000909437	0.0353205	yes	no
ANXA6	17195.3	0.0931647	0.18694	0.498366	0.618226	0.900352	yes	no
ANXA7	12308.6	0.314224	0.193669	1.62248	0.1047	0.513016	no	no
AOAH	21.4552	-2.03917	1.22837	-1.66006	0.0969018	NA	no	no
AP000240.9	17.5423	-1.23438	0.871863	-1.4158	0.156834	NA	no	no
AP000251.3	36.5534	0.971138	0.65867	1.47439	0.140376	NA	no	no
AP000275.65	34.3567	0.175899	0.826765	0.212756	0.831517	NA	no	no
AP000279.69	28.061	-0.211964	0.788844	-0.268702	0.788159	NA	no	no
AP000295.7	285.802	0.0884897	0.251611	0.351693	0.725069	0.934877	no	no
AP000295.9	114.806	2.32742	0.755324	3.08135	0.00206061	0.0601552	no	no
AP000330.8	23.2353	0.605689	0.80527	0.752156	0.451957	NA	no	no
AP000347.2	67.0424	0.0111429	0.731366	0.0152357	0.987844	0.996729	no	no
AP000350.5	11.6521	-0.35311	1.36018	-0.259605	0.795169	NA	no	no
AP000476.1	457.399	-0.172742	0.280447	-0.615955	0.537924	0.869321	no	no
AP000525.9	70.5208	-0.181534	0.462609	-0.392414	0.694752	0.925252	no	no
AP000560.3	32.8678	-0.645761	0.66755	-0.96736	0.333364	NA	no	no
AP000580.1	22.0934	-0.787682	0.947128	-0.831653	0.405605	NA	no	no
AP000640.2	33.056	-0.954307	0.64857	-1.4714	0.141183	NA	no	no
AP000640.9	12.205	0	3.9869	0	1	NA	no	no
AP000648.5	99.4975	-0.700728	0.496386	-1.41166	0.15805	0.601709	no	no
AP000662.4	22.2404	-1.1106	0.766493	-1.44894	0.147356	NA	no	no
AP000688.14	25.981	-0.930856	0.835591	-1.11401	0.265275	NA	no	no
AP000688.29	19.2028	-1.21359	0.918011	-1.32198	0.186175	NA	no	no
AP000689.8	165.816	-0.567067	0.415719	-1.36406	0.172548	0.622529	no	no
AP000692.9	18.6787	-1.18202	0.900239	-1.31301	0.189179	NA	no	no
AP000705.7	25.4081	0.839578	0.830513	1.01091	0.312057	NA	no	no
AP000708.1	39.1271	-0.57299	0.612835	-0.934984	0.349797	NA	no	no
AP000892.6	80.9966	-0.956791	0.516329	-1.85306	0.0638732	0.412548	no	no
AP001046.5	39.0655	0.310896	0.784141	0.39648	0.691751	NA	no	no
AP001055.6	30.9009	0.363761	0.667393	0.545049	0.58572	NA	no	no
AP001055.8	92.6316	0.51409	0.456977	1.12498	0.260598	0.716441	no	no
AP001056.1	176.15	0.287334	0.385149	0.746034	0.455647	0.83476	no	no
AP001057.1	157.489	-0.0418965	0.358398	-0.116899	0.90694	0.984524	no	no
AP001059.7	39.0754	-0.452727	0.605744	-0.74739	0.454828	NA	no	no
AP001062.7	60.7361	-0.94916	0.472836	-2.00738	0.0447097	0.353114	no	no
AP001187.9	23.6861	-1.03759	0.757711	-1.36937	0.170882	NA	no	no
AP001258.1	141.129	-0.811993	0.352467	-2.30374	0.0212373	0.240448	no	no
AP001258.4	265.002	-0.483194	0.302558	-1.59703	0.110259	0.526573	no	no
AP001347.6	63.6285	-0.440339	0.563055	-0.782054	0.434183	0.825048	no	no
AP001372.2	87.9915	-0.0138037	0.420949	-0.0327919	0.973841	0.996027	no	no
AP001469.9	38.9666	0.151158	0.599859	0.25199	0.801049	NA	no	no
AP001597.1	47.4056	0.0536334	0.588903	0.0910734	0.927434	0.990158	no	no
AP001816.1	135.977	0.0707734	0.358008	0.197687	0.84329	0.968587	no	no
AP002075.1	38.327	-0.536641	0.777522	-0.690194	0.490072	NA	no	no
AP003068.18	17.0433	-0.431349	0.987475	-0.436821	0.662242	NA	no	no
AP003068.23	82.8511	0.160382	0.515482	0.311129	0.755702	0.945258	no	no
AP003419.11	264.781	-0.414627	0.480001	-0.863804	0.387696	0.801174	no	no
AP003774.1	82.0311	0.192571	0.433872	0.443842	0.657157	0.913678	no	no
AP003774.6	15.8437	-0.00328453	1.0181	-0.00322614	0.997426	NA	no	no
AP006222.1	89.5441	0.0624045	0.433755	0.14387	0.885603	0.97759	no	no
AP006621.5	61.4756	-0.054266	0.514041	-0.105568	0.915926	0.987316	no	no
AP1AR	1469.17	0.126515	0.200381	0.631371	0.527798	0.865845	no	no
AP1B1	3879.51	0.209041	0.249391	0.838205	0.401915	0.810473	no	no
AP1G1	4328.7	0.221624	0.185879	1.1923	0.233144	0.693219	no	no
AP1G2	2828.95	-0.0827956	0.193487	-0.427912	0.668715	0.917963	no	no
AP1M1	5010.49	0.0670505	0.165784	0.404444	0.685886	0.923446	no	no
AP1S1	363.185	0.606422	0.251552	2.41072	0.0159209	0.198311	no	no
AP1S2	6821.26	0.384848	0.214573	1.79355	0.0728844	0.439986	yes	no
AP1S3	522.639	-0.407987	0.280637	-1.45379	0.146004	0.584459	yes	no
AP2A1	763.558	0.0199982	0.308032	0.0649223	0.948236	0.991461	no	no
AP2A2	438.185	-0.318868	0.290559	-1.09743	0.272454	0.728306	no	no
AP2B1	6548.36	0.0905282	0.176263	0.513597	0.607534	0.897479	no	no
AP2M1	11286.5	-0.0373495	0.170644	-0.218873	0.826749	0.965222	no	no
AP2S1	2074.51	0.457315	0.173247	2.63967	0.00829871	0.136235	yes	no
AP3B1	4815.17	-0.0871611	0.174635	-0.499105	0.617706	0.900352	yes	no
AP3B2	74.7909	-0.737531	0.735984	-1.0021	0.316294	0.759776	no	no
AP3D1	1210.61	0.29498	0.736992	0.400248	0.688974	0.924721	no	no
AP3M1	5838.9	-0.00285416	0.182485	-0.0156405	0.987521	0.996729	no	no
AP3M2	650.082	0.0838293	0.284622	0.294529	0.768354	0.948796	no	no
AP3S1	3823.96	0.275514	0.19553	1.40907	0.158816	0.602543	no	no
AP3S2	626.987	-0.212615	0.222375	-0.956112	0.339016	0.775406	no	no
AP4B1	1727.07	0.256641	0.196057	1.30901	0.190531	0.643379	yes	no
AP4E1	711.409	0.241832	0.24385	0.991724	0.321332	0.763382	yes	no
AP4M1	396.081	0.0145156	0.247814	0.0585746	0.953291	0.992678	no	no
AP4S1	412.679	-0.00542239	0.254548	-0.021302	0.983005	0.996608	yes	no
AP5B1	798.127	0.446563	0.346005	1.29062	0.196834	0.652036	no	no
AP5M1	4314.47	0.282038	0.1814	1.55479	0.119996	0.545509	no	no
AP5S1	483.629	-0.364636	0.281903	-1.29348	0.195844	0.651791	no	no
AP5Z1	1428.31	-0.318715	0.182998	-1.74163	0.0815733	0.464626	no	no
APAF1	1512.02	0.103161	0.198911	0.518627	0.604021	0.894951	yes	no
APBA3	1023.67	-0.172752	0.184453	-0.936568	0.348981	0.78274	no	no
APBB1	1406.03	-0.0680147	0.181884	-0.373945	0.708446	0.930995	no	no
APBB1IP	2955.65	-0.288223	0.219027	-1.31593	0.188199	0.640582	yes	no
APBB2	395.842	-0.182857	0.326608	-0.559868	0.575569	0.884522	no	no
APBB3	122.143	0.0835144	0.377041	0.2215	0.824703	0.964656	no	no
APC	1379	-0.170095	0.224569	-0.757428	0.448793	0.831576	no	no
APCDD1	268.45	1.64284	0.397196	4.13608	3.53283e-05	0.00369153	no	no
APCDD1L	16.2359	-0.358606	1.26937	-0.282506	0.777555	NA	no	no
APEH	4574.04	0.0225134	0.160707	0.14009	0.888589	0.978691	no	no
APEX1	8782.6	0.314826	0.205686	1.53061	0.125865	0.554782	no	no
APEX2	2086.54	0.222978	0.186498	1.1956	0.231852	0.691564	no	no
APH1A	4777.71	0.12136	0.200024	0.606727	0.544032	0.87311	no	no
APH1B	799.073	-0.150746	0.231142	-0.652178	0.514286	0.859434	no	no
API5	10970.8	0.115242	0.161883	0.711889	0.476534	0.845376	no	no
APIP	1671.13	0.307286	0.228744	1.34336	0.179154	0.628588	no	no
APITD1-CORT	73.6754	0.494615	0.575305	0.859743	0.38993	0.802637	no	no
APLF	292.611	-0.455571	0.252248	-1.80604	0.0709114	0.433485	no	no
APLP2	3478.41	-0.199994	0.212808	-0.939786	0.347327	0.78156	no	no
APMAP	2622.43	-0.023398	0.17888	-0.130803	0.895931	0.981514	no	no
APOBEC2	46.8332	-0.559377	0.562206	-0.994968	0.319752	NA	no	no
APOBEC3B	1022.29	-0.352333	0.379783	-0.927723	0.353551	0.785099	yes	no
APOBEC3C	10593.5	-0.146526	0.185318	-0.79067	0.429136	0.822657	no	no
APOBEC3D	1830.89	-0.250758	0.189837	-1.32091	0.186531	0.637723	no	no
APOBEC3F	1323.49	-0.481216	0.254958	-1.88743	0.059102	0.399269	no	no
APOBEC3G	9271.25	0.188583	0.163232	1.1553	0.247967	0.707418	no	yes
APOBEC3H	166.948	0.354757	0.434861	0.815793	0.414619	0.815542	yes	no
APOBR	28.8784	-1.21761	0.7512	-1.62089	0.105042	NA	yes	no
APOC1	226.49	-0.205914	0.355676	-0.578938	0.562631	0.87839	no	no
APOC2	52.892	0.564594	0.67087	0.841584	0.400021	0.80931	no	no
APOD	92.2388	-0.837714	0.586955	-1.42722	0.153516	0.59517	no	no
APOL1	296.396	-0.555228	0.370292	-1.49943	0.133762	0.568182	no	no
APOL2	1423.36	-0.207093	0.236864	-0.874313	0.381948	0.798972	no	no
APOL3	2704.69	-0.159153	0.200701	-0.792988	0.427785	0.821898	no	no
APOL4	122.644	-0.146158	0.402192	-0.363404	0.716303	0.932887	no	no
APOL6	1883.2	-0.00337492	0.249225	-0.0135417	0.989196	0.996843	yes	no
APOLD1	233.517	-0.261255	0.349188	-0.748178	0.454353	0.83476	no	no
APOM	172.833	0.187746	0.337578	0.556157	0.578104	0.885708	no	no
APOO	618.928	0.00346536	0.249788	0.0138732	0.988931	0.996729	no	no
APOOL	589.342	-0.302366	0.262762	-1.15072	0.249847	0.708698	no	no
APOPT1	1200.86	-0.0633079	0.183549	-0.344909	0.730163	0.935078	no	no
APP	772.459	-0.143096	0.253476	-0.564533	0.572391	0.883421	no	no
APPBP2	2534.44	0.376479	0.204166	1.84399	0.0651852	0.415607	yes	no
APPL1	4517.32	0.00212536	0.194021	0.0109543	0.99126	0.997854	yes	no
APPL2	454.123	-0.0195717	0.238276	-0.0821388	0.934536	0.990808	no	no
APRT	6998.34	0.233033	0.178854	1.30292	0.192601	0.646166	no	no
APTX	1638.46	0.103795	0.208456	0.497924	0.618537	0.900352	no	no
AQP11	30.7192	-0.347086	0.666009	-0.521143	0.602267	NA	no	no
AQP3	521.701	0.0593666	0.444396	0.13359	0.893727	0.980607	yes	no
AQP7	15.9796	-1.26387	0.939604	-1.34511	0.178591	NA	no	no
AQR	3872.65	0.246106	0.190225	1.29376	0.195748	0.651791	no	no
ARAF	2108.77	-0.182128	0.23095	-0.788602	0.430344	0.82295	no	no
ARAP1	1872.58	-0.21059	0.218082	-0.965649	0.33422	0.771989	no	no
ARAP2	2788.47	0.330295	0.2456	1.34485	0.178673	0.628451	no	no
ARCN1	8948.53	0.257236	0.170783	1.50621	0.132013	0.56523	no	no
AREG	223.15	0.112055	0.348356	0.321668	0.747704	0.942667	no	no
AREL1	1937.7	-0.15135	0.201782	-0.750069	0.453213	0.83476	no	no
ARF1	19383.9	0.112217	0.176761	0.634852	0.525525	0.863911	no	no
ARF3	2437.99	0.64774	0.195067	3.3206	0.000898241	0.0351971	no	no
ARF4	8434.61	0.38315	0.178779	2.14315	0.0321008	0.299496	no	no
ARF5	6304.22	0.00389559	0.185267	0.0210269	0.983224	0.996608	no	no
ARF6	18575.2	0.61749	0.2879	2.14481	0.0319682	0.299355	no	no
ARFGAP1	900.742	0.163446	0.203801	0.801987	0.42256	0.81942	no	no
ARFGAP2	5457.68	-0.00780036	0.164165	-0.0475152	0.962103	0.994854	no	no
ARFGAP3	3651.15	0.0839675	0.173142	0.484963	0.627702	0.903302	no	no
ARFGEF1	2515.88	-0.124873	0.192432	-0.648921	0.516389	0.860714	no	no
ARFGEF2	3378.51	0.368374	0.205123	1.79587	0.0725151	0.438756	yes	no
ARFGEF3	20.2381	0.3201	0.959176	0.333725	0.738587	NA	no	no
ARFIP1	1493.6	0.142143	0.211219	0.672963	0.500971	0.855275	no	no
ARFIP2	1489.83	0.0623531	0.193113	0.322883	0.746784	0.942297	no	no
ARFRP1	1545.9	0.0394189	0.18091	0.217892	0.827513	0.965222	no	no
ARG2	217.677	-0.635082	0.31899	-1.99091	0.0464904	0.357953	no	no
ARGLU1	1454.19	-0.240175	0.242473	-0.990521	0.321919	0.763922	no	no
ARHGAP1	2112.52	-0.407992	0.290239	-1.40571	0.15981	0.604439	no	no
ARHGAP10	209.207	0.959593	0.340828	2.81547	0.00487055	0.0983047	no	no
ARHGAP11A	1308.28	0.0562233	0.285105	0.197202	0.843669	0.968587	yes	no
ARHGAP11B	78.6319	-0.47506	0.606741	-0.782969	0.433645	0.825048	yes	no
ARHGAP12	1099.69	-0.492565	0.239099	-2.06009	0.0393901	0.332017	no	no
ARHGAP15	7862.74	-0.059592	0.195411	-0.304958	0.760398	0.946168	yes	no
ARHGAP17	3845	-0.637201	0.25574	-2.49159	0.0127171	0.17577	yes	no
ARHGAP18	982.019	0.123167	0.187243	0.657792	0.510672	0.857987	yes	no
ARHGAP19	224.834	-0.231075	0.530289	-0.435753	0.663016	0.916961	no	no
ARHGAP19-SLIT1	317.725	-0.369784	0.34883	-1.06007	0.289112	0.743726	no	no
ARHGAP21	147.992	-0.0642818	0.41599	-0.154527	0.877194	0.976176	yes	no
ARHGAP22	100.017	-0.454064	0.552205	-0.822273	0.410921	0.813997	no	no
ARHGAP24	3542.44	-0.31574	0.217727	-1.45016	0.147013	0.584739	yes	no
ARHGAP25	11922.4	0.0172594	0.174752	0.098765	0.921325	0.989272	yes	no
ARHGAP26	303.326	0.0328281	0.348835	0.0941078	0.925023	0.989593	no	no
ARHGAP27	2037.54	-0.0288737	0.230591	-0.125216	0.900353	0.982692	no	no
ARHGAP28	37.7042	-0.751137	0.589897	-1.27334	0.202899	NA	no	no
ARHGAP29	42.1385	-0.1289	0.581504	-0.221666	0.824574	NA	no	no
ARHGAP30	8259.22	-0.306055	0.195451	-1.56589	0.117374	0.54014	no	no
ARHGAP31	966.394	0.506961	0.33051	1.53388	0.12506	0.553937	yes	no
ARHGAP32	172.06	0.125321	0.597748	0.209655	0.833937	0.966398	no	no
ARHGAP35	609.983	-0.73128	0.222978	-3.2796	0.00103953	0.0381239	yes	no
ARHGAP4	2457	0.0640083	0.288938	0.22153	0.82468	0.964656	no	no
ARHGAP42	252.206	0.807646	0.335191	2.40951	0.0159739	0.198501	yes	no
ARHGAP44	84.8399	1.2231	0.476433	2.5672	0.0102524	0.153389	no	no
ARHGAP5	2662.67	0.141366	0.181288	0.779789	0.435515	0.825586	no	no
ARHGAP9	5939.28	0.0628812	0.218086	0.288332	0.773092	0.950288	no	no
ARHGDIA	2842.71	0.0794167	0.263982	0.300842	0.763535	0.947471	no	no
ARHGDIB	70160	0.0744461	0.182961	0.406897	0.684084	0.92267	no	no
ARHGEF1	3745.07	-0.296967	0.228192	-1.30139	0.193126	0.646936	yes	no
ARHGEF10	61.8407	-0.988501	0.530394	-1.86371	0.0623625	0.408287	no	no
ARHGEF11	205.613	0.405649	0.557956	0.727028	0.467209	0.841144	no	no
ARHGEF12	873.351	0.0768516	0.220913	0.347882	0.727929	0.935078	yes	no
ARHGEF18	387.552	-0.20773	0.452935	-0.45863	0.6465	0.910269	no	no
ARHGEF19	205.416	-0.751298	0.365782	-2.05395	0.0399805	0.332764	no	no
ARHGEF2	1844.32	0.154347	0.225018	0.685932	0.492756	0.852901	yes	no
ARHGEF26	32.7026	-0.803458	0.815946	-0.984696	0.324774	NA	no	no
ARHGEF28	14.3786	-1.03573	1.39431	-0.742828	0.457586	NA	no	no
ARHGEF3	6100.35	-0.302977	0.204402	-1.48226	0.13827	0.575355	no	no
ARHGEF35	234.632	0.543121	0.323808	1.67729	0.0934853	0.490196	no	no
ARHGEF37	33.7025	0.363247	0.653553	0.555804	0.578345	NA	no	no
ARHGEF38	38.2189	0.0355079	0.669212	0.0530592	0.957685	NA	no	no
ARHGEF39	634.106	0.045924	0.302949	0.15159	0.879511	0.976745	no	no
ARHGEF40	37.0027	1.22276	0.85224	1.43476	0.151355	NA	no	no
ARHGEF5	225.824	-0.237089	0.327736	-0.723416	0.469424	0.841636	no	no
ARHGEF6	4958.7	0.184999	0.185948	0.994895	0.319787	0.76257	no	no
ARHGEF7	3428.47	0.0588023	0.214978	0.273527	0.784448	0.953231	no	no
ARHGEF9	437.552	-0.227136	0.287636	-0.789665	0.429723	0.822926	no	no
ARID1A	1344.01	-0.193817	0.223268	-0.868093	0.385343	0.800388	no	no
ARID1B	2237.12	-0.438554	0.263506	-1.6643	0.0960519	0.494765	no	no
ARID2	1071.87	-0.09993	0.213348	-0.46839	0.639505	0.907787	no	no
ARID3A	457.312	0.540499	0.28533	1.8943	0.0581857	0.396925	no	no
ARID3B	762.417	-0.361031	0.24329	-1.48395	0.137822	0.574406	yes	no
ARID4A	1908.47	-0.421283	0.186529	-2.25854	0.0239122	0.253077	no	no
ARID4B	3708.19	-0.48465	0.196993	-2.46024	0.0138843	0.183167	yes	no
ARID5A	5659.29	0.221609	0.158671	1.39666	0.162516	0.608721	yes	no
ARID5B	6465.81	-0.0190683	0.185846	-0.102603	0.918278	0.988426	no	no
ARIH1	2310.82	0.741545	0.279913	2.6492	0.00806835	0.134126	no	no
ARIH2	4085.02	-0.043088	0.20699	-0.208164	0.835101	0.966843	no	no
ARIH2OS	91.5842	-0.829702	0.382	-2.17199	0.0298562	0.287188	no	no
ARL1	2556.55	0.078694	0.198621	0.396202	0.691956	0.92477	no	no
ARL10	392.46	0.14047	0.332365	0.42264	0.672558	0.919397	no	no
ARL11	1221.55	0.376082	0.236547	1.58988	0.111862	0.529204	no	no
ARL13B	316.285	0.0193224	0.258789	0.0746647	0.940482	0.991221	no	no
ARL14EP	2689.38	0.0743581	0.197007	0.377438	0.705848	0.929966	no	no
ARL15	753.94	-0.24598	0.267004	-0.921261	0.356914	0.786072	no	no
ARL16	350.762	0.0787238	0.33781	0.233042	0.815729	0.962488	no	no
ARL17A	553.296	-0.578799	0.292997	-1.97544	0.048218	0.36548	no	no
ARL17B	511.014	-0.350128	0.277771	-1.26049	0.207492	0.664121	no	no
ARL2	1636.12	-0.00638156	0.20736	-0.0307752	0.975449	0.996027	no	no
ARL2BP	4213.37	0.293717	0.221577	1.32558	0.18498	0.636661	no	no
ARL3	1185.82	0.449355	0.243089	1.84852	0.0645273	0.414525	yes	no
ARL4A	716.806	-0.356382	0.20752	-1.71734	0.0859172	0.473299	no	no
ARL4C	1415.28	0.167369	0.211539	0.791197	0.428829	0.822428	no	no
ARL4D	336.835	0.089995	0.277869	0.323875	0.746032	0.942297	no	no
ARL5A	3795.38	0.773679	0.260152	2.97395	0.00293991	0.0730317	no	no
ARL5B	878.644	0.315573	0.224368	1.4065	0.159576	0.603901	yes	no
ARL6	145.559	-0.765196	0.344745	-2.2196	0.0264459	0.269703	no	no
ARL6IP1	27401.4	0.165555	0.184592	0.896868	0.369789	0.79165	no	no
ARL6IP4	4205.89	0.0433577	0.170252	0.254668	0.798979	0.956496	no	no
ARL6IP5	25991.7	0.232407	0.193923	1.19845	0.230742	0.690728	yes	yes
ARL6IP6	2587.75	0.114374	0.20321	0.562836	0.573547	0.883874	no	no
ARL8A	546.685	0.933255	0.407485	2.29028	0.0220052	0.243972	no	no
ARL8B	7321.94	-0.148155	0.206798	-0.716426	0.473728	0.844217	yes	no
ARL9	23.7624	-0.765392	0.792383	-0.965937	0.334076	NA	no	no
ARMC1	3136.79	0.240054	0.191248	1.2552	0.209407	0.664991	no	no
ARMC10	1691.47	1.7785	0.369478	4.81354	1.48278e-06	0.000476152	no	no
ARMC2	59.2948	-0.270731	0.478475	-0.565821	0.571515	0.883421	no	no
ARMC5	241.886	0.33173	0.346029	0.958676	0.337722	0.774483	no	no
ARMC6	1626.24	-0.000997305	0.189479	-0.00526341	0.9958	0.999418	no	no
ARMC7	174.22	-0.156906	0.333336	-0.470714	0.637845	0.906635	no	no
ARMC8	3317.02	0.0560877	0.169429	0.33104	0.740615	0.939487	no	no
ARMC9	438.118	-0.00210291	0.257942	-0.00815263	0.993495	0.998745	no	no
ARMCX1	88.7697	0.403417	0.527376	0.764951	0.444301	0.829484	no	no
ARMCX2	319.508	-0.0949038	0.255405	-0.371582	0.710204	0.931237	no	no
ARMCX3	3125.71	0.109192	0.186439	0.585671	0.558097	0.877452	no	no
ARMCX4	53.0814	-0.137454	0.645594	-0.212912	0.831396	0.966211	no	no
ARMCX5	466.911	-0.0293934	0.291133	-0.100962	0.919581	0.988764	no	no
ARMCX6	2471.03	-0.0705586	0.208681	-0.338118	0.735275	0.937133	no	no
ARMT1	3173.15	0.181451	0.192636	0.941935	0.346226	0.781302	no	no
ARNT	3393.98	-0.0864908	0.176925	-0.488856	0.624944	0.90259	no	no
ARNTL	926.729	-0.259189	0.235996	-1.09828	0.272083	0.728245	no	no
ARNTL2	527.274	1.13425	0.297471	3.81297	0.000137305	0.00990138	yes	no
ARPC1A	1983.76	0.121281	0.193314	0.62738	0.53041	0.866635	no	no
ARPC1B	24208.3	0.0972201	0.162218	0.599317	0.548961	0.873852	no	no
ARPC2	68710.4	0.0881159	0.162272	0.543013	0.587121	0.889327	yes	no
ARPC3	37587.1	0.1604	0.184845	0.867755	0.385528	0.800388	no	no
ARPC4	4971.57	0.257105	0.194127	1.32441	0.185366	0.637214	no	no
ARPC4-TTLL3	243.125	-0.385636	0.325276	-1.18557	0.235794	0.696223	no	no
ARPC5	49242.6	0.415045	0.197196	2.10473	0.0353146	0.314896	yes	no
ARPC5L	6344.04	0.245867	0.166196	1.47938	0.139039	0.57638	no	no
ARPIN	19.7703	-1.85007	0.880279	-2.10168	0.035581	NA	no	no
ARPP19	7028.67	0.214093	0.159423	1.34293	0.179296	0.628588	no	no
ARPP21	8.0881	-1.77618	1.8451	-0.962647	0.335725	NA	no	no
ARRB1	34.5122	0.752055	0.730756	1.02915	0.303411	NA	no	no
ARRB2	1026.37	0.418333	0.204649	2.04415	0.0409385	0.337929	yes	no
ARRDC1	1447.19	-0.0535793	0.222684	-0.240607	0.809859	0.960603	no	no
ARRDC2	1425.83	0.915404	0.397327	2.30391	0.0212278	0.240448	no	no
ARRDC3	2729.34	0.190171	0.242267	0.784964	0.432475	0.824512	no	no
ARRDC3-AS1	112.24	0.178584	0.369098	0.483841	0.628499	0.90348	no	no
ARRDC4	105.85	1.18614	0.468334	2.53269	0.0113192	0.164012	no	no
ARRDC5	20.9735	-1.10816	0.839806	-1.31954	0.186988	NA	no	no
ARSA	249.2	-0.151383	0.294834	-0.513452	0.607635	0.897479	no	no
ARSB	964.825	-0.0209944	0.314534	-0.0667476	0.946783	0.991221	yes	no
ARSD	329.524	0.620261	0.45534	1.36219	0.173137	0.623332	no	no
ARSG	167.709	-0.462173	0.358607	-1.2888	0.197467	0.652699	no	no
ARSK	339.157	-0.496518	0.278892	-1.78033	0.0750228	0.446296	no	no
ARV1	945.381	-0.173594	0.217704	-0.797386	0.425227	0.820539	no	no
ASAH1	6938.39	0.112852	0.314451	0.358886	0.719681	0.93375	no	no
ASAH2	84.7775	1.35049	0.725635	1.86111	0.0627285	0.409461	no	no
ASAH2B	178.608	0.717552	0.500734	1.433	0.151858	0.593472	no	no
ASAP1	1589.62	-0.136766	0.292198	-0.468058	0.639743	0.907929	yes	no
ASAP1-IT2	31.2108	-1.12181	0.769156	-1.45849	0.144706	NA	no	no
ASAP3	44.4969	-0.382598	0.655365	-0.583794	0.559359	NA	no	no
ASB1	747.87	0.0210954	0.234539	0.0899441	0.928332	0.990194	no	no
ASB13	763.54	0.617345	0.27202	2.26949	0.0232388	0.249358	no	no
ASB14	80.0922	-0.394526	0.582997	-0.67672	0.498583	0.855164	no	no
ASB2	916.479	0.136579	0.436991	0.312544	0.754627	0.945015	yes	no
ASB3	1703.77	-0.0694225	0.216428	-0.320765	0.748388	0.942988	no	no
ASB4	53.2263	-0.710239	0.631991	-1.12381	0.261093	0.716604	no	no
ASB6	1030.92	-0.185614	0.217066	-0.855105	0.392493	0.80404	no	no
ASB7	1504.45	0.0254023	0.206141	0.123228	0.901927	0.9828	no	no
ASB8	2768.2	0.0870121	0.219093	0.397146	0.69126	0.92477	no	no
ASCC1	4680.79	0.194487	0.170037	1.14379	0.252709	0.710898	no	no
ASCC2	1746.17	-0.405798	0.209455	-1.9374	0.0526963	0.381418	no	no
ASCC3	3502.01	-0.30545	0.185415	-1.64739	0.0994783	0.501204	no	no
ASCL2	100.198	0.378097	0.598329	0.631921	0.527438	0.865651	no	no
ASF1A	2210.9	0.750265	0.212944	3.52329	0.000426222	0.0215005	no	no
ASF1B	4221.91	-0.024896	0.175553	-0.141815	0.887226	0.978543	no	no
ASH1L	2186.69	-0.626932	0.225175	-2.78419	0.00536608	0.10344	yes	no
ASH2L	3791.66	-0.0531831	0.165592	-0.32117	0.748081	0.942881	no	no
ASL	994.937	-0.272397	0.219875	-1.23887	0.215393	0.672962	no	no
ASMTL	3611.55	0.33414	0.167999	1.98894	0.0467084	0.358997	no	no
ASNA1	3975.15	0.056456	0.176365	0.320109	0.748886	0.943222	no	no
ASNS	2275.82	-0.035572	0.188984	-0.188228	0.850698	0.969806	no	no
ASNSD1	3075.71	0.279462	0.194494	1.43687	0.150756	0.591424	no	no
ASPA	75.0657	0.0424391	0.487962	0.0869721	0.930694	0.990225	no	no
ASPH	502.176	-0.079644	0.273908	-0.290769	0.771228	0.949277	no	no
ASPHD2	963.847	0.690467	0.356191	1.93847	0.0525658	0.380892	no	no
ASPM	1725.35	-0.337585	0.336449	-1.00338	0.315679	0.759268	no	no
ASPN	15.5037	-1.3224	1.01428	-1.30378	0.192307	NA	yes	no
ASPSCR1	529.193	0.017263	0.240187	0.0718732	0.942703	0.991221	no	no
ASRGL1	153.136	-0.561431	0.361291	-1.55396	0.120194	0.545509	no	no
ASS1	170.844	-0.139681	0.352037	-0.396779	0.69153	0.92477	no	no
ASTE1	1060.39	-0.160836	0.238885	-0.673278	0.500771	0.855275	no	no
ASTN2	226.272	-0.694249	0.308827	-2.24802	0.0245752	0.256995	no	no
ASXL1	1319.39	-0.185152	0.232462	-0.796486	0.42575	0.820756	yes	no
ASXL2	1247.59	-0.686709	0.208574	-3.29239	0.000993384	0.0374753	no	no
ATAD1	4946.73	0.132304	0.178668	0.740504	0.458994	0.836119	no	no
ATAD2	4151.05	0.0232106	0.229979	0.100925	0.91961	0.988764	yes	no
ATAD2B	1562.78	-0.575998	0.245974	-2.3417	0.0191959	0.225745	yes	no
ATAD3A	847.338	0.604109	0.411409	1.46839	0.141998	0.579836	no	no
ATAD3B	409.057	0.326121	0.337313	0.96682	0.333634	0.771719	no	no
ATAD5	261.532	-0.449964	0.341997	-1.31569	0.188277	0.640582	no	no
ATAT1	54.9248	-0.716498	0.534115	-1.34147	0.179769	0.629088	no	no
ATE1	956.414	-0.329857	0.242748	-1.35884	0.174196	0.624008	yes	no
ATF1	1257.63	-0.117408	0.198209	-0.592345	0.55362	0.875866	no	no
ATF2	4436.88	0.107202	0.171225	0.62609	0.531256	0.866635	no	no
ATF3	283.533	0.778976	0.384614	2.02534	0.0428321	0.346392	yes	no
ATF4	4361.21	-0.162814	0.223087	-0.729823	0.465498	0.839959	no	no
ATF5	186.8	0.381617	0.386569	0.987191	0.323549	0.764513	yes	no
ATF6	2866.32	0.100348	0.187343	0.53564	0.592208	0.89228	no	no
ATF6B	698.507	-0.0056313	0.271407	-0.0207485	0.983446	0.996608	no	no
ATF7	757.938	-0.0699881	0.278513	-0.251292	0.801588	0.957426	no	no
ATF7IP	7824.56	-0.175054	0.173322	-1.01	0.312497	0.756776	yes	no
ATF7IP2	1476.52	-0.0259252	0.25203	-0.102865	0.91807	0.988413	no	no
ATG10	442.061	-0.157813	0.239029	-0.660225	0.509109	0.85792	no	no
ATG101	2083.44	0.411241	0.214773	1.91477	0.0555218	0.388225	no	no
ATG12	3629.25	0.132119	0.191789	0.688876	0.490901	0.852901	no	no
ATG13	3126.15	-0.00149448	0.183141	-0.00816025	0.993489	0.998745	no	no
ATG14	199.161	-0.075381	0.332629	-0.226622	0.820718	0.96418	no	no
ATG16L1	821.086	-0.21996	0.242846	-0.905758	0.365064	0.790041	no	no
ATG16L2	238.184	0.0263272	0.320824	0.0820611	0.934598	0.990808	yes	no
ATG2A	151.564	-0.847369	0.416321	-2.03538	0.0418131	0.341338	no	no
ATG2B	946.74	-0.448574	0.281043	-1.5961	0.110466	0.526573	no	no
ATG3	5572.31	0.402204	0.234378	1.71605	0.0861526	0.473804	no	no
ATG4A	1013.88	-0.124353	0.276928	-0.449045	0.653399	0.912733	no	no
ATG4B	2982.98	-0.0824831	0.202248	-0.407832	0.683397	0.922295	no	no
ATG4C	2283.03	0.0901677	0.220426	0.409061	0.682495	0.922295	no	no
ATG4D	579.68	0.411222	0.4419	0.930577	0.352072	0.784063	no	no
ATG5	2962.28	-0.0296669	0.186679	-0.158919	0.873732	0.974878	no	no
ATG7	1719.12	0.0532408	0.225399	0.236207	0.813272	0.962022	no	no
ATG9A	2114.12	-0.353346	0.246739	-1.43206	0.152125	0.594064	no	no
ATG9B	64.4885	-0.799767	0.487125	-1.64181	0.100629	0.504333	no	no
ATHL1	150.8	-0.131899	0.461627	-0.285727	0.775087	0.950823	no	no
ATIC	6886.51	0.161352	0.167242	0.964778	0.334656	0.772455	no	no
ATL1	84.5609	-0.0284878	0.543938	-0.0523732	0.958231	0.994249	yes	no
ATL2	1705.42	-0.109626	0.18606	-0.589199	0.555728	0.876358	no	no
ATL3	3810.87	0.307489	0.175893	1.74816	0.0804357	0.461008	no	no
ATM	4601.84	-0.602089	0.26679	-2.25679	0.0240215	0.253826	no	no
ATMIN	1538	0.986424	0.334472	2.9492	0.00318603	0.0761293	no	no
ATN1	133.477	-0.119497	0.431909	-0.276672	0.782032	0.952957	yes	no
ATOX1	2459.07	0.0308529	0.173323	0.178008	0.858717	0.971936	no	no
ATP10B	7.4074	-16.936	2.5568	-6.6239	3.49845e-11	NA	no	no
ATP10D	2742.77	0.0821745	0.22431	0.366343	0.714109	0.93239	no	no
ATP11A	279.416	-0.110054	0.374845	-0.293598	0.769065	0.948796	yes	no
ATP11B	3758.7	0.389684	0.223865	1.74071	0.081734	0.464626	no	no
ATP11C	813.273	0.314698	0.324727	0.969115	0.332488	0.771628	yes	no
ATP13A1	1469.99	0.286871	0.370284	0.774733	0.438498	0.827136	no	no
ATP13A2	878.136	1.33219	0.310119	4.29572	1.74124e-05	0.00229195	yes	no
ATP13A3	2786.34	0.82043	0.283774	2.89114	0.00383849	0.0843699	no	no
ATP13A4	46.1935	-1.40587	0.595199	-2.36201	0.018176	NA	no	no
ATP1A1	2055.89	0.492872	0.2159	2.28287	0.0224378	0.24509	no	no
ATP1A1OS	162.627	0.0947286	0.335172	0.282627	0.777463	0.951119	no	no
ATP1B1	411.016	0.0499218	0.331518	0.150586	0.880302	0.976745	no	no
ATP1B2	20.4417	-0.163416	0.953364	-0.17141	0.863901	NA	no	no
ATP1B3	11752.8	0.108171	0.193021	0.560408	0.575201	0.884522	no	no
ATP23	703.512	0.129041	0.243472	0.530005	0.596109	0.892468	no	no
ATP2A1	27.8376	-0.357964	0.833867	-0.429283	0.667718	NA	no	no
ATP2A2	1169.68	0.385008	0.288866	1.33283	0.182588	0.634715	no	no
ATP2A3	5630.85	0.476463	0.378273	1.25957	0.207823	0.664458	no	no
ATP2B1	5569.66	-0.0845123	0.207694	-0.406909	0.684075	0.92267	no	no
ATP2B4	441.023	1.18672	0.283697	4.18306	2.87615e-05	0.00318214	yes	no
ATP2C1	1928.93	0.278217	0.202309	1.37521	0.169067	0.617625	yes	no
ATP5A1	34754	0.0921663	0.167655	0.54974	0.582498	0.887781	yes	no
ATP5B	50925.2	0.181386	0.189061	0.959401	0.337357	0.774479	no	no
ATP5C1	11301.8	0.179787	0.171878	1.04601	0.295554	0.747429	no	no
ATP5D	2585.57	1.20058	0.387731	3.09641	0.0019588	0.0579974	no	no
ATP5E	22966.3	0.297246	0.193316	1.53762	0.124142	0.553409	no	no
ATP5F1	20852.2	0.24797	0.197975	1.25253	0.210375	0.666458	no	no
ATP5G1	5755.88	0.304778	0.208319	1.46303	0.143459	0.582057	no	no
ATP5G2	15725.6	0.1447	0.185061	0.781908	0.434269	0.825048	no	no
ATP5G3	23902.5	0.313626	0.20531	1.52757	0.12662	0.556033	no	no
ATP5H	6091.51	0.240065	0.203411	1.1802	0.237922	0.698362	no	no
ATP5I	3498.86	0.0437172	0.197299	0.221578	0.824643	0.964656	no	no
ATP5J	9799.16	0.201071	0.189316	1.06209	0.288194	0.74293	no	no
ATP5J2	4680.48	0.139764	0.185967	0.751551	0.452321	0.834387	no	no
ATP5J2-PTCD1	201.809	-0.458892	0.392201	-1.17004	0.241984	0.702166	no	no
ATP5L	18356.9	0.221727	0.227435	0.974902	0.329609	0.770003	no	no
ATP5O	13260.6	0.251766	0.204737	1.22971	0.218807	0.67768	yes	no
ATP5S	560.401	0.0680921	0.240573	0.283041	0.777146	0.951119	no	no
ATP5SL	2293.06	-0.0975507	0.169469	-0.575626	0.564868	0.879675	no	no
ATP6AP1	4314.47	-0.123252	0.184699	-0.667311	0.504573	0.856375	no	no
ATP6AP1L	97.1014	-0.365081	0.468551	-0.77917	0.435879	0.825725	no	no
ATP6AP2	9491.34	0.458312	0.194603	2.35511	0.018517	0.220828	no	no
ATP6V0A1	5706.62	0.0206123	0.251324	0.0820148	0.934635	0.990808	yes	no
ATP6V0A2	2463.73	0.475838	0.35745	1.3312	0.183123	0.635868	yes	no
ATP6V0B	10493	0.252421	0.237573	1.0625	0.28801	0.74279	no	no
ATP6V0C	2205.15	0.109682	0.239094	0.458739	0.646422	0.910269	no	no
ATP6V0D1	14132	0.17958	0.240919	0.745398	0.456031	0.83476	no	no
ATP6V0E1	10495.6	0.337389	0.219174	1.53937	0.123715	0.55252	no	no
ATP6V0E2	1092.63	-0.453074	0.194397	-2.33066	0.0197711	0.229953	no	no
ATP6V1A	8745.11	0.241135	0.234431	1.0286	0.303669	0.751807	yes	yes
ATP6V1B2	6471.31	0.177391	0.194629	0.911429	0.362069	0.787544	no	no
ATP6V1C1	2934.72	0.0803799	0.219568	0.366081	0.714304	0.93239	no	no
ATP6V1C2	266.047	0.13475	0.318699	0.422811	0.672433	0.919397	no	no
ATP6V1D	3311.93	0.170624	0.220316	0.774449	0.438665	0.827136	no	no
ATP6V1E1	5266.89	0.0934625	0.209123	0.446927	0.654928	0.91343	no	no
ATP6V1E2	111.62	0.218263	0.409701	0.532737	0.594216	0.89228	no	no
ATP6V1F	8815.06	0.0538814	0.219695	0.245256	0.806258	0.958858	no	no
ATP6V1G1	9743.74	0.276433	0.246939	1.11944	0.262953	0.718507	no	no
ATP6V1G2	14.4095	0.37891	1.02188	0.370796	0.710789	NA	no	no
ATP6V1G2-DDX39B	1194.36	0.287623	0.212321	1.35466	0.175527	0.625943	no	no
ATP6V1H	2777.14	-0.120009	0.200148	-0.599604	0.54877	0.873852	no	no
ATP7A	1253.61	0.351942	0.204776	1.71867	0.0856745	0.472685	no	no
ATP7B	37.2529	-0.767243	0.771182	-0.994892	0.319789	NA	no	no
ATP8A1	2182.93	-0.402398	0.199179	-2.02028	0.0433541	0.347413	no	no
ATP8A2	15.7951	1.41498	1.1633	1.21635	0.223852	NA	no	no
ATP8B1	275.565	-0.103652	0.481126	-0.215437	0.829427	0.965939	no	no
ATP8B2	559.462	0.24025	0.386819	0.621091	0.534539	0.867453	no	no
ATP8B3	62.5173	0.0600402	0.482025	0.124558	0.900873	0.982692	no	no
ATP8B4	319.002	0.504882	0.34152	1.47834	0.139317	0.577087	no	no
ATP9A	7.34396	-3.05416	2.05446	-1.4866	0.137119	NA	no	no
ATP9B	1013.53	-0.504829	0.24888	-2.0284	0.0425194	0.344711	no	no
ATPAF1	2558.19	1.04471	0.353234	2.95757	0.00310075	0.074823	no	no
ATPAF2	1201.3	0.0288285	0.189747	0.151931	0.879241	0.976745	no	no
ATPIF1	6701.68	0.307707	0.201915	1.52394	0.127524	0.557245	no	no
ATR	1746.89	-0.0927815	0.197684	-0.469342	0.638825	0.907371	no	no
ATRAID	6368.69	0.190228	0.211783	0.898222	0.369067	0.791562	yes	no
ATRIP	592.139	0.302681	0.39007	0.775967	0.437769	0.826948	no	no
ATRN	439.545	0.63661	0.38367	1.65926	0.0970629	0.498219	no	no
ATRX	3380.43	-0.64364	0.232637	-2.76671	0.0056625	0.107891	no	no
ATXN1	573.287	-1.02728	0.3192	-3.21828	0.0012896	0.0447152	no	no
ATXN10	6080.83	0.153582	0.180139	0.852577	0.393894	0.80478	no	no
ATXN1L	437.886	0.0871527	0.316184	0.275639	0.782826	0.952957	no	no
ATXN2	907.098	-0.152173	0.34152	-0.445575	0.655904	0.91363	no	no
ATXN2L	1097.2	-0.487467	0.325192	-1.49901	0.13387	0.568182	no	no
ATXN3	1212.55	0.127955	0.194084	0.659278	0.509717	0.857987	no	no
ATXN7	348	0.181082	0.336132	0.538723	0.590078	0.891306	no	no
ATXN7L1	174.163	-0.29895	0.385254	-0.775981	0.43776	0.826948	no	no
ATXN7L2	164.587	0.261896	0.386826	0.677038	0.498382	0.855164	no	no
ATXN7L3	871.025	0.463009	0.247144	1.87344	0.0610075	0.404037	no	no
ATXN7L3B	2942.07	0.146524	0.195779	0.748415	0.45421	0.83476	no	no
AUH	289.057	-0.482174	0.309767	-1.55657	0.119573	0.54474	no	no
AUNIP	246.221	0.0180843	0.312523	0.0578657	0.953856	0.992678	no	no
AUP1	4594.27	0.0477799	0.170256	0.280637	0.778989	0.952026	no	no
AURKA	1608.58	-0.0811663	0.261196	-0.310748	0.755992	0.945258	no	no
AURKAIP1	2884.64	0.183823	0.172271	1.06706	0.285947	0.741403	no	no
AURKAPS1	28.8021	-0.910623	0.867014	-1.0503	0.293581	NA	no	no
AURKB	2764.07	0.0982651	0.22194	0.442755	0.657943	0.913678	yes	no
AURKC	38.7767	0.907333	0.704287	1.2883	0.197642	NA	no	no
AUTS2	79.1292	-0.404391	0.451942	-0.894785	0.370902	0.792302	no	no
AVEN	163.547	1.16233	0.477339	2.43502	0.0148909	0.189975	yes	no
AVIL	67.5132	-0.594019	0.481603	-1.23342	0.217419	0.675602	no	no
AVL9	1125.88	0.101487	0.208187	0.487479	0.625919	0.90279	no	no
AVPI1	124.009	0.354295	0.376491	0.941047	0.346681	0.781442	no	no
AXDND1	17.2027	0.51298	1.10743	0.463218	0.643208	NA	no	no
AXIN1	103.431	-0.449313	0.397118	-1.13143	0.257872	0.714514	no	no
AXIN2	137.249	1.60601	0.535487	2.99915	0.00270732	0.0701665	no	no
AZI2	1261.62	0.181211	0.203379	0.891	0.372929	0.792653	no	no
AZIN1	3174.9	0.156208	0.18651	0.837535	0.402292	0.810695	no	no
B2M	661564	0.163691	0.220045	0.743898	0.456938	0.835044	no	no
B3GALNT1	457.682	0.219216	0.274477	0.798667	0.424484	0.819723	no	no
B3GALNT2	492.822	0.227985	0.248812	0.916295	0.359512	0.786072	no	no
B3GALT2	23.2202	-0.618305	0.784783	-0.787868	0.430774	NA	no	no
B3GALT4	836.316	0.122757	0.195676	0.62735	0.53043	0.866635	no	no
B3GALT6	150.098	0.517991	0.361751	1.4319	0.152172	0.594064	no	no
B3GAT2	20.6983	1.42372	0.864003	1.64781	0.0993907	NA	no	no
B3GAT3	976.191	-0.152026	0.212715	-0.714695	0.474798	0.845098	no	no
B3GLCT	249.161	0.688883	0.436254	1.57909	0.114316	0.535185	no	no
B3GNT2	3217.31	1.21355	0.331917	3.65619	0.000255993	0.0147825	no	no
B3GNT4	14.404	-0.109428	1.21649	-0.0899536	0.928324	NA	no	no
B3GNT5	36.3013	-1.03954	0.758257	-1.37095	0.170389	NA	no	no
B3GNT7	78.8264	-0.637714	0.530162	-1.20287	0.229028	0.688514	yes	no
B3GNT9	81.2516	0.291769	0.548794	0.531655	0.594965	0.89228	no	no
B3GNTL1	142.287	0.241791	0.356184	0.678839	0.49724	0.854321	no	no
B4GALNT2	102.263	-0.133538	0.404673	-0.32999	0.741407	0.94013	no	no
B4GALNT3	22.3195	-1.09785	1.22156	-0.898733	0.368795	NA	no	no
B4GALT1	7474.13	0.131249	0.209082	0.627739	0.530175	0.866635	no	no
B4GALT2	167.142	1.07158	0.519977	2.06083	0.0393192	0.332017	no	no
B4GALT3	2686.39	0.00382414	0.234154	0.0163317	0.98697	0.996729	no	no
B4GALT4	853.13	0.27292	0.246448	1.10741	0.268116	0.723533	no	no
B4GALT5	424.586	0.922748	0.264456	3.48923	0.000484422	0.0231924	yes	no
B4GALT6	43.2029	0.453333	0.636692	0.712014	0.476456	NA	yes	no
B4GALT7	712.874	0.309866	0.213479	1.45151	0.146639	0.584739	no	no
B4GAT1	408.74	-0.0551475	0.242953	-0.226988	0.820433	0.96418	no	no
B9D1	59.1492	-0.281949	0.485401	-0.580859	0.561336	0.878367	no	no
B9D2	318.441	-0.0512392	0.280562	-0.182631	0.855088	0.970905	no	no
BAALC	22.5708	1.43074	1.00104	1.42925	0.152931	NA	no	no
BABAM1	3761.29	0.0529067	0.161297	0.328008	0.742906	0.941302	no	no
BACE1	65.1186	0.489671	0.611427	0.800866	0.423209	0.819484	no	no
BACE2	642.817	-0.0483515	0.290234	-0.166595	0.867689	0.972668	no	no
BACH1	3537.57	0.017107	0.248714	0.0687819	0.945163	0.991221	yes	no
BACH2	6231.09	0.00305292	0.19834	0.0153924	0.987719	0.996729	no	no
BAD	987.853	-0.104445	0.196655	-0.531105	0.595346	0.89228	no	no
BAG1	2020.13	0.571251	0.32992	1.73148	0.0833662	0.467938	yes	no
BAG2	1372.73	-0.0285065	0.211913	-0.13452	0.892991	0.980414	no	no
BAG3	300.435	-0.439296	0.389651	-1.12741	0.25957	0.715705	no	no
BAG4	2085.64	-0.0549242	0.200884	-0.273412	0.784536	0.953231	no	no
BAG5	1921.17	-0.232361	0.187417	-1.23981	0.215047	0.672962	no	no
BAG6	827.664	-0.0398423	0.24962	-0.159612	0.873187	0.974479	no	no
BAHD1	279.493	-0.03914	0.331957	-0.117907	0.906141	0.984499	no	no
BAIAP2	47.0991	-0.0473223	0.647723	-0.0730595	0.941759	0.991221	no	no
BAIAP2-AS1	19.7353	-0.421713	0.885836	-0.476062	0.63403	NA	no	no
BAIAP2L1	66.9539	-1.01992	0.518734	-1.96618	0.0492779	0.370289	no	no
BAIAP3	8.68279	-1.62115	1.61595	-1.00322	0.315756	NA	no	no
BAK1	4787.47	0.0896067	0.167922	0.53362	0.593604	0.89228	no	no
BANF1	4792.09	0.161805	0.178548	0.906224	0.364817	0.790041	no	no
BANK1	30241.3	0.11145	0.175711	0.634281	0.525898	0.864103	no	no
BANP	628.111	0.0755436	0.234846	0.321673	0.7477	0.942667	no	no
BAP1	1181.81	-0.207082	0.213254	-0.97106	0.331518	0.771157	no	no
BARD1	2924.28	0.0394671	0.192498	0.205025	0.837552	0.967451	yes	no
BASP1	9331.41	0.93126	0.336322	2.76895	0.00562365	0.107306	no	no
BATF	3275.53	0.394139	0.233224	1.68996	0.0910362	0.484483	yes	no
BATF2	59.8427	0.740018	0.542283	1.36463	0.172368	0.622529	no	no
BATF3	222.149	1.78069	0.342634	5.19707	2.02451e-07	0.000126927	yes	no
BAX	2768.37	-0.321358	0.182901	-1.75701	0.0789163	0.455507	no	no
BAZ1A	2576.2	-0.210498	0.253306	-0.831004	0.405971	0.811527	yes	no
BAZ1B	1907.99	0.160071	0.302836	0.528572	0.597102	0.892764	no	no
BAZ2A	4349.38	-0.635815	0.231077	-2.75154	0.00593166	0.11109	yes	no
BAZ2B	899.879	-0.456886	0.248545	-1.83824	0.066027	0.416789	yes	no
BBC3	154.069	1.5447	0.425576	3.62968	0.000283776	0.0160352	yes	no
BBIP1	797.426	0.15339	0.242649	0.632148	0.52729	0.865516	yes	no
BBOF1	56.0278	0.37006	0.623031	0.593968	0.552534	0.875781	no	no
BBS1	181.05	-0.697834	0.435816	-1.60121	0.10933	0.525164	no	no
BBS10	266.604	0.55466	0.277248	2.00059	0.0454362	0.354812	no	no
BBS12	311.944	0.0266063	0.324151	0.0820801	0.934583	0.990808	no	no
BBS2	390.943	-0.259127	0.281803	-0.919535	0.357816	0.786072	no	no
BBS4	623.963	-0.212625	0.236083	-0.900637	0.367781	0.790404	no	no
BBS5	40.7116	-0.446752	0.72337	-0.617599	0.53684	NA	no	no
BBS7	538.672	-0.115428	0.240614	-0.479723	0.631425	0.903499	no	no
BBS9	678.711	-0.0462191	0.215916	-0.214061	0.8305	0.965939	no	no
BBX	4147.85	-0.0341152	0.191133	-0.17849	0.858338	0.971936	yes	no
BCAP29	2022.84	-0.10935	0.203002	-0.538663	0.590119	0.891306	no	no
BCAP31	1390.85	-0.144572	0.264501	-0.546583	0.584665	0.887855	no	no
BCAR3	2661.3	0.979482	0.306353	3.19723	0.00138755	0.0463188	no	no
BCAS2	3550.19	0.279512	0.194518	1.43695	0.150732	0.591424	no	no
BCAS3	922.21	-0.545652	0.211413	-2.58098	0.00985204	0.14961	no	no
BCAS4	3327.21	0.0134441	0.251907	0.0533691	0.957438	0.993821	no	no
BCAT1	6011.38	0.319765	0.219867	1.45435	0.145848	0.584015	yes	no
BCAT2	1209.06	-0.128035	0.189273	-0.676457	0.49875	0.855164	no	no
BCCIP	3430.16	0.124647	0.167753	0.743042	0.457456	0.835338	no	no
BCDIN3D	746.518	-0.60502	0.2029	-2.98186	0.00286502	0.0724253	no	no
BCKDHA	1821.71	0.0869972	0.192085	0.452909	0.650614	0.911954	no	no
BCKDHB	694.399	-0.132924	0.201031	-0.661212	0.508476	0.857741	no	no
BCKDK	2563.08	0.0352075	0.174496	0.201767	0.840099	0.967779	no	no
BCL10	3440.72	0.0756697	0.179255	0.422135	0.672927	0.919397	yes	no
BCL11A	8694.73	0.187122	0.171754	1.08947	0.275945	0.730908	no	no
BCL2	1640.49	0.15398	0.181758	0.847175	0.396897	0.807622	yes	no
BCL2A1	5701.91	0.168969	0.198078	0.853044	0.393635	0.804463	yes	no
BCL2L1	1014.28	0.462041	0.224185	2.06098	0.0393052	0.332017	no	no
BCL2L11	4774.44	-0.211618	0.212584	-0.995453	0.319516	0.762506	no	no
BCL2L12	689.468	0.058185	0.199449	0.291729	0.770494	0.949118	no	no
BCL2L13	3356.74	0.193759	0.167157	1.15914	0.246398	0.706352	no	no
BCL2L15	41.8311	-0.234407	0.574081	-0.408317	0.683041	NA	no	no
BCL2L2	81.1833	-0.619762	0.518498	-1.1953	0.231969	0.69159	yes	no
BCL2L2-PABPN1	311.362	0.800951	0.363761	2.20186	0.0276749	0.275619	yes	no
BCL3	1812.31	1.59596	0.932235	1.71197	0.0869024	0.475149	no	no
BCL6	1713.67	0.0436549	0.229573	0.190157	0.849186	0.969368	no	no
BCL6B	58.9653	0.426868	0.636949	0.670176	0.502746	0.85537	no	no
BCL7A	2004.15	-0.318569	0.226259	-1.40799	0.159135	0.602925	no	no
BCL7B	2805.57	0.817693	0.281021	2.90972	0.00361752	0.0815553	no	no
BCL7C	1214.86	0.742499	0.307232	2.41674	0.0156604	0.196186	no	no
BCL9	215.93	-0.699269	0.371641	-1.88157	0.0598941	0.400353	no	no
BCL9L	121.989	1.06417	0.509076	2.09039	0.0365824	0.320097	no	no
BCLAF1	5381.21	-0.410635	0.172563	-2.37963	0.0173301	0.211267	no	no
BCO2	27.9664	-0.867249	1.09653	-0.790902	0.429001	NA	no	no
BCOR	1230.66	-0.372364	0.25822	-1.44204	0.14929	0.589776	no	no
BCORL1	259.008	-0.148785	0.388583	-0.38289	0.701801	0.927889	no	no
BCR	391.18	-0.378202	0.418272	-0.904201	0.365889	0.790041	no	no
BCS1L	635.609	0.0414261	0.229077	0.180839	0.856494	0.97146	no	no
BDH1	863.704	-0.104077	0.2282	-0.456078	0.648334	0.910582	no	no
BDH2	790.988	-0.0535114	0.221045	-0.242083	0.808716	0.959752	no	no
BDP1	1055.69	-1.05196	0.278837	-3.77268	0.000161505	0.0110749	no	no
BECN1	5225.99	0.0105108	0.164106	0.0640488	0.948931	0.991823	no	no
BEGAIN	38.996	0.0458426	0.791052	0.0579514	0.953787	NA	no	no
BEND3	173.773	0.0553777	0.34311	0.161399	0.871779	0.973908	no	no
BEND4	650.632	1.30479	0.383673	3.40079	0.000671909	0.0290044	no	no
BEND5	1415.87	0.572104	0.226861	2.52182	0.0116748	0.166951	no	no
BEND6	35.2815	-0.839498	0.626424	-1.34014	0.180199	NA	yes	no
BEST1	291.954	0.0764463	0.279769	0.273248	0.784662	0.95324	no	no
BET1	2236.5	0.122603	0.229555	0.534091	0.593278	0.89228	no	no
BET1L	1805.02	0.156855	0.225504	0.695575	0.486695	0.851107	no	no
BEX2	822.498	-0.0410763	0.2142	-0.191766	0.847926	0.969305	no	no
BEX3	98.0987	-0.240068	0.378918	-0.633563	0.526366	0.864646	no	no
BEX4	29.1621	0.566366	1.15127	0.491948	0.622756	NA	no	no
BEX5	31.6687	-0.305817	0.609289	-0.501925	0.61572	NA	no	no
BFAR	2447.16	-0.0195627	0.194468	-0.100596	0.919871	0.988764	no	no
BFSP2	264.304	0.684448	0.352516	1.94161	0.0521847	0.378756	no	no
BHLHA15	38.2686	0.030018	0.956651	0.0313782	0.974968	NA	no	no
BHLHB9	55.3522	-0.723541	0.606667	-1.19265	0.233007	0.693125	no	no
BHLHE40	4953.72	0.149919	0.18634	0.804547	0.421081	0.81942	yes	no
BHLHE41	88.9169	-0.693647	0.413316	-1.67825	0.0932981	0.489973	no	no
BICD1	655.715	-0.50575	0.228881	-2.20966	0.0271286	0.272972	no	no
BICD2	669.965	-0.676651	0.286196	-2.3643	0.0180644	0.216608	no	no
BID	11112.2	0.90274	0.28787	3.13593	0.00171309	0.0538295	yes	no
BIK	582.094	-0.0145129	0.289858	-0.0500688	0.960068	0.994556	no	no
BIN1	3861.67	-0.0893349	0.213613	-0.41821	0.675794	0.920506	no	no
BIN2	1794.26	-0.341973	0.217804	-1.57009	0.116393	0.539246	yes	no
BIN3	1207.45	0.0152784	0.211502	0.0722375	0.942413	0.991221	no	no
BIRC2	2351.59	0.194401	0.175798	1.10582	0.268804	0.723686	yes	no
BIRC3	14568.1	0.280748	0.208822	1.34444	0.178807	0.628451	yes	no
BIRC5	4788.64	0.135785	0.219412	0.618858	0.53601	0.868033	no	no
BIRC6	6597.07	-0.297331	0.246345	-1.20697	0.227444	0.686602	no	no
BIRC6-AS2	20.6603	-1.66573	0.911891	-1.82668	0.0677481	NA	no	no
BISPR	561.281	-0.130366	0.242933	-0.536634	0.59152	0.891989	no	no
BIVM	387.817	0.238791	0.304449	0.784336	0.432843	0.824514	no	no
BIVM-ERCC5	21.7052	-7.75581	3.90887	-1.98416	0.0472382	NA	no	no
BLCAP	3378.94	0.0584892	0.23508	0.248806	0.803511	0.957493	yes	no
BLK	5994.94	-0.253058	0.241507	-1.04783	0.294718	0.747342	yes	no
BLM	1421.19	-0.156146	0.316158	-0.493887	0.621386	0.901407	no	no
BLMH	2208.94	-0.159361	0.178824	-0.891165	0.372841	0.79264	no	no
BLNK	10416.8	-0.296875	0.169388	-1.75264	0.0796647	0.45862	yes	no
BLOC1S1	2406.68	0.134535	0.194588	0.691387	0.489323	0.852059	yes	no
BLOC1S2	9075.62	-0.0266224	0.232991	-0.114264	0.909029	0.984795	no	no
BLOC1S3	398.395	0.633749	0.374049	1.69429	0.09021	0.48274	no	no
BLOC1S4	835.099	1.57705	0.382492	4.12309	3.7383e-05	0.00381539	no	no
BLOC1S5	2339.63	0.0672358	0.181234	0.37099	0.710645	0.931444	no	no
BLOC1S5-TXNDC5	116.988	-1.15654	3.08885	-0.374425	0.708088	0.930995	no	no
BLOC1S6	4472.17	-0.0937052	0.195879	-0.478383	0.632378	0.90383	no	no
BLVRA	793.269	-0.252788	0.20831	-1.21352	0.224932	0.683624	yes	yes
BLVRB	1721.05	0.0495554	0.226671	0.218622	0.826944	0.965222	no	no
BLZF1	828.917	0.0578674	0.200519	0.288589	0.772896	0.950243	no	no
BMF	2652.66	0.378676	0.213013	1.77772	0.0754504	0.447318	yes	no
BMI1	2180.99	-0.0372828	0.188668	-0.19761	0.84335	0.968587	no	no
BMP1	35.2714	0.867506	0.667807	1.29904	0.193932	NA	no	no
BMP2K	5257.36	1.22775	0.243602	5.04	4.65521e-07	0.000227002	yes	no
BMP6	48.7048	1.00744	0.566636	1.77793	0.075415	0.447318	no	no
BMP8B	63.334	0.308972	0.605168	0.510556	0.609662	0.898255	no	no
BMPR1A	358.319	0.415192	0.321462	1.29157	0.196506	0.651924	no	no
BMPR2	843.513	0.1526	0.210876	0.723648	0.469282	0.841636	no	no
BMS1	2100.63	0.00609928	0.218884	0.0278653	0.97777	0.996027	no	no
BMS1P1	119.685	-1.01446	0.495801	-2.04611	0.040746	0.336762	no	no
BMS1P2	31.3202	-0.470491	0.78875	-0.596503	0.550839	NA	no	no
BMS1P4	72.1328	-0.292064	0.425109	-0.687033	0.492062	0.852901	no	no
BNIP1	553.907	-0.248576	0.242786	-1.02385	0.305906	0.753961	no	no
BNIP2	7624.13	-0.030188	0.162637	-0.185616	0.852746	0.970637	no	no
BNIP3	2276.42	0.342778	0.21583	1.58819	0.112244	0.529544	no	no
BNIP3L	6973.08	0.00257638	0.194329	0.0132578	0.989422	0.996891	no	no
BOC	18.9694	-1.23668	1.06095	-1.16563	0.243763	NA	no	no
BOD1	302.339	0.198796	0.270009	0.736256	0.461575	0.836749	no	no
BOD1L1	952.994	-0.765113	0.320819	-2.38487	0.017085	0.209053	no	no
BOLA1	609.499	-0.265601	0.220226	-1.20604	0.227803	0.687115	no	no
BOLA2	1900.12	0.18297	0.190864	0.958641	0.337739	0.774483	no	no
BOLA2B	155.646	-0.373183	0.412422	-0.904855	0.365542	0.790041	no	no
BOLA3	1161.82	0.352841	0.220145	1.60277	0.108986	0.524648	no	no
BOP1	1535.94	0.707696	0.359746	1.96721	0.0491588	0.370289	no	no
BORA	1526.34	0.12796	0.190515	0.671653	0.501804	0.85537	no	no
BORCS5	662.766	-0.175688	0.253784	-0.692273	0.488766	0.851541	no	no
BORCS6	1250.7	0.00358532	0.196691	0.0182282	0.985457	0.996729	no	no
BORCS7	1076.09	0.284421	0.268882	1.05779	0.29015	0.744015	no	no
BORCS8	442.727	-0.173644	0.257396	-0.67462	0.499917	0.855275	no	no
BORCS8-MEF2B	60.9453	-0.987865	0.958932	-1.03017	0.302929	0.751246	no	no
bP-21264C1.2	73.0278	-0.0752716	0.451363	-0.166765	0.867555	0.972668	no	no
bP-2189O9.2	37.0537	-0.0437197	0.766471	-0.0570403	0.954513	NA	no	no
BPGM	1891.23	-0.3828	0.188168	-2.03435	0.0419163	0.341523	no	no
BPHL	367.706	-0.175659	0.284257	-0.617959	0.536602	0.868739	no	no
BPNT1	637.483	-0.351016	0.272613	-1.2876	0.197887	0.652699	no	no
BPTF	2333.35	-0.855945	0.313463	-2.73061	0.00632169	0.115599	no	no
BRAF	1266.85	-0.037898	0.198535	-0.190889	0.848613	0.969368	no	no
BRAP	2107.67	0.220148	0.209869	1.04898	0.294188	0.746957	no	no
BRAT1	1820.78	-0.0428946	0.196389	-0.218416	0.827105	0.965222	no	no
BRCA1	1234.88	-0.425881	0.290498	-1.46604	0.142638	0.580266	no	no
BRCA2	998.579	-0.148763	0.3026	-0.491615	0.622992	0.902132	yes	no
BRCC3	1742.22	-0.19396	0.186957	-1.03746	0.299523	0.749396	no	no
BRD1	177.375	-0.732126	0.386804	-1.89276	0.0583904	0.397707	no	no
BRD2	4060.66	-0.444941	0.233624	-1.90452	0.0568426	0.393062	no	no
BRD3	1038.82	-0.234502	0.257916	-0.909217	0.363236	0.788289	yes	no
BRD4	954.615	-0.251508	0.431964	-0.582244	0.560402	0.878124	no	no
BRD7	1122.63	1.10535	0.400583	2.75934	0.00579181	0.109877	no	no
BRD8	1402.32	-0.30638	0.186944	-1.63889	0.101237	0.505534	yes	no
BRD9	555.491	0.240715	0.290338	0.829085	0.407056	0.812224	no	no
BRE	2653	0.0169809	0.191662	0.0885984	0.929401	0.990225	no	no
BRF1	263.883	0.627064	0.379577	1.65201	0.0985328	0.49985	no	no
BRF2	888.005	0.109637	0.259786	0.42203	0.673003	0.919397	no	no
BRI3	314.086	0.357067	0.341159	1.04663	0.295271	0.747342	no	no
BRI3BP	1595.36	0.369388	0.296838	1.24441	0.213348	0.670792	yes	no
BRIP1	771.757	-0.407736	0.286618	-1.42257	0.15486	0.598968	no	no
BRIX1	2368.28	0.107765	0.185898	0.579701	0.562116	0.87839	no	no
BRK1	14009.9	0.186318	0.204208	0.912395	0.361561	0.787442	no	no
BRMS1	2082.64	-0.0850376	0.183145	-0.464318	0.64242	0.908379	no	no
BRMS1L	323.01	0.138396	0.295847	0.467798	0.639929	0.907943	no	no
BROX	2522.56	-0.17254	0.179371	-0.961918	0.336091	0.773625	yes	no
BRPF1	1291.72	-0.505942	0.287695	-1.7586	0.0786449	0.454993	no	no
BRPF3	343.026	0.273909	0.293381	0.933628	0.350496	0.783805	no	no
BRSK1	19.5579	-3.05973	0.939405	-3.2571	0.00112557	NA	no	no
BRWD1	2536.76	0.58981	0.237032	2.48831	0.012835	0.176211	yes	no
BRWD3	803.549	-0.30475	0.336611	-0.905348	0.365281	0.790041	yes	no
BSCL2	1415.41	-0.0953924	0.211217	-0.451633	0.651534	0.912404	no	no
BSDC1	1897.69	0.0365818	0.185504	0.197202	0.843669	0.968587	no	no
BSG	10055.6	-0.0330273	0.16894	-0.195498	0.845003	0.968767	yes	no
BSN	27.664	-1.31469	1.30232	-1.0095	0.312736	NA	no	no
BSPRY	640.1	1.91153	0.299336	6.38591	1.70385e-10	5.60821e-07	no	no
BST1	18.493	0.87367	0.89174	0.979736	0.327216	NA	no	no
BST2	6557.33	0.196236	0.23712	0.827578	0.407909	0.81227	yes	no
BTAF1	2407.53	-0.205043	0.206542	-0.992742	0.320836	0.762973	no	no
BTBD1	5121.28	0.107297	0.170338	0.629904	0.528757	0.866135	no	no
BTBD10	2121.4	-0.0849352	0.220738	-0.384778	0.700402	0.927249	yes	no
BTBD18	60.2046	-0.172245	0.602916	-0.285687	0.775118	0.950823	no	no
BTBD19	47.6666	-0.374201	0.522411	-0.716295	0.473809	0.844217	yes	no
BTBD2	167.98	-0.358776	0.346989	-1.03397	0.301151	0.749906	no	no
BTBD3	450.995	0.76488	0.3022	2.53104	0.0113726	0.164179	yes	no
BTBD6	149.109	0.406576	0.350506	1.15997	0.246061	0.706352	no	no
BTBD7	1012.88	-0.134386	0.213181	-0.630383	0.528444	0.866135	no	no
BTBD8	40.1245	-0.351703	0.631492	-0.55694	0.577568	NA	no	no
BTBD9	377.767	-0.367237	0.290498	-1.26417	0.206171	0.662531	no	no
BTD	341.986	-0.119253	0.263785	-0.452084	0.651209	0.912315	no	no
BTF3	23040.2	0.142359	0.191301	0.744165	0.456776	0.835044	yes	no
BTF3L4	3732.34	0.208767	0.170918	1.22144	0.221918	0.682012	yes	no
BTG1	54719.5	0.611471	0.258583	2.3647	0.0180447	0.216608	no	no
BTG2	25524.1	0.0580835	0.185993	0.31229	0.75482	0.945121	no	no
BTG3	1215.7	0.323874	0.213618	1.51614	0.129485	0.561233	no	no
BTG3-AS1	38.0319	0.309955	0.647633	0.478596	0.632226	NA	no	no
BTK	9933.34	-0.0504845	0.190151	-0.265496	0.790627	0.954284	no	no
BTLA	4632.56	0.0736284	0.212008	0.34729	0.728373	0.935078	yes	no
BTN1A1	31.1701	-0.0896648	0.883913	-0.101441	0.919201	NA	no	no
BTN2A1	804.811	-0.143283	0.214951	-0.666584	0.505038	0.856375	yes	no
BTN2A2	1811.51	0.109303	0.196069	0.557472	0.577205	0.885508	yes	no
BTN3A1	1699.37	-0.0555145	0.222775	-0.249195	0.80321	0.957493	no	no
BTN3A2	2289.71	-0.459576	0.201576	-2.27992	0.0226126	0.245844	no	no
BTN3A3	2261.63	0.0884303	0.207674	0.425813	0.670244	0.918351	no	no
BTNL9	20.4919	-0.969221	0.82247	-1.17843	0.238626	NA	no	no
BTRC	966.024	0.0140265	0.20534	0.0683084	0.94554	0.991221	no	no
BUB1	3396.07	0.0337237	0.273134	0.12347	0.901735	0.9828	yes	no
BUB1B	1458.93	-0.0303553	0.343243	-0.0884368	0.92953	0.990225	no	no
BUB3	12063.6	0.27499	0.184319	1.49193	0.135718	0.570702	no	no
BUD13	1099.67	0.0693742	0.187526	0.369944	0.711424	0.931773	yes	no
BUD31	5133.27	0.078315	0.200536	0.390529	0.696145	0.925553	no	no
BYSL	1019.74	0.168271	0.192777	0.872878	0.38273	0.799463	no	no
BZRAP1	44.466	-2.05999	1.0571	-1.94872	0.0513288	NA	yes	no
BZW1	20555.8	0.0925119	0.161305	0.573521	0.566292	0.88059	no	no
BZW1L1	28.5859	21.3939	3.96282	5.39867	6.71381e-08	NA	no	no
BZW2	4598.68	0.215466	0.176795	1.21873	0.222945	0.682465	no	no
C10orf10	222.407	2.55242	0.550181	4.63923	3.49715e-06	0.000837155	no	no
C10orf11	35.4338	-0.239994	2.16533	-0.110835	0.911747	NA	no	no
C10orf111	27.431	-1.36477	0.690456	-1.97662	0.0480849	NA	no	no
C10orf128	503.784	-0.791603	0.271844	-2.91197	0.00359152	0.0815276	no	no
C10orf25	96.3961	0.370067	0.422418	0.876069	0.380993	0.798706	no	no
C10orf31	38.1687	-1.0144	0.657072	-1.54382	0.122631	NA	no	no
C10orf35	71.7722	-0.617871	0.589864	-1.04748	0.294878	0.747342	no	no
C10orf76	3035.09	0.37455	0.209154	1.79079	0.0733271	0.440826	no	no
C10orf88	902.242	-0.0981243	0.229259	-0.428007	0.668646	0.917963	no	no
C11orf1	714.195	0.0966602	0.253175	0.381792	0.702616	0.928368	no	no
C11orf21	251.907	-0.726968	0.330379	-2.2004	0.0277782	0.276109	no	no
C11orf24	2026.42	-0.372476	0.258552	-1.44063	0.149691	0.590193	no	no
C11orf31	6901.43	0.183247	0.18567	0.986948	0.323668	0.764513	no	no
C11orf45	20.2195	1.85966	1.14257	1.62762	0.103606	NA	no	no
C11orf49	903.988	-0.087622	0.232247	-0.377279	0.705966	0.929966	no	no
C11orf54	1690.9	0.0813584	0.211507	0.384661	0.700489	0.927271	no	no
C11orf57	1122.05	0.177432	0.196917	0.901048	0.367563	0.790353	no	no
C11orf58	10992.5	0.125274	0.175904	0.71217	0.47636	0.845376	no	no
C11orf63	58.2308	0.0490158	0.511497	0.095828	0.923657	0.989593	no	no
C11orf65	66.9903	-0.39631	0.530172	-0.747512	0.454755	0.83476	no	no
C11orf68	1360	1.1401	0.370374	3.07824	0.00208228	0.0602186	no	no
C11orf71	309.022	0.484916	0.319984	1.51544	0.129661	0.561233	no	no
C11orf72	40.9747	0.1723	0.579404	0.297375	0.76618	NA	no	no
C11orf73	3088.96	0.235064	0.203072	1.15754	0.247052	0.706594	no	no
C11orf74	56.6412	1.19965	0.571503	2.09911	0.0358069	0.316611	no	no
C11orf76	13.6429	0.100488	1.02253	0.098274	0.921715	NA	no	no
C11orf80	434.602	-0.137015	0.27985	-0.489602	0.624416	0.90259	no	no
C11orf83	505.811	-0.0652448	0.217229	-0.300351	0.76391	0.947671	no	no
C11orf84	79.6572	1.59372	0.646045	2.46689	0.0136293	0.181807	no	no
C11orf95	44.1793	-1.27338	0.66538	-1.91376	0.0556508	NA	no	no
C11orf98	2384.7	0.0363714	0.208319	0.174595	0.861398	0.972258	no	no
C12orf10	1412.04	0.126011	0.193778	0.650285	0.515508	0.860152	no	no
C12orf29	975.975	0.100588	0.218136	0.461126	0.644708	0.909519	no	no
C12orf4	1448.48	-0.152275	0.193867	-0.785463	0.432182	0.824512	no	no
C12orf42	169.518	-0.370721	0.304514	-1.21742	0.223444	0.682885	no	no
C12orf43	666.203	-0.21745	0.237132	-0.917	0.359143	0.786072	no	no
C12orf45	1543.2	0.603519	0.188672	3.19877	0.00138014	0.0462364	no	no
C12orf48	931.931	0.313157	0.202532	1.54621	0.122055	0.549204	no	no
C12orf49	1822.01	1.3288	0.677693	1.96078	0.0499051	0.371251	no	no
C12orf50	63.1004	-0.697634	0.45695	-1.52672	0.126831	0.556241	no	no
C12orf57	2404.89	0.702293	0.197015	3.56467	0.000364312	0.0192632	no	no
C12orf60	208.826	-7.47293e-05	0.357407	-0.000209087	0.999833	0.999833	no	no
C12orf61	33.7827	2.7395	0.643557	4.25681	2.07363e-05	NA	no	no
C12orf65	1186.99	0.0303089	0.199716	0.15176	0.879376	0.976745	no	no
C12orf66	373.395	-0.0333777	0.267414	-0.124817	0.900669	0.982692	no	no
C12orf72	109.561	-0.797706	0.447497	-1.7826	0.0746519	0.445542	no	no
C12orf73	542.411	0.0996123	0.295992	0.336538	0.736465	0.937445	no	no
C12orf75	7493.16	0.55411	0.211209	2.62352	0.0087027	0.139004	no	no
C12orf76	503.979	0.117307	0.221117	0.53052	0.595751	0.89228	no	no
C12orf77	198.898	-0.688724	0.32366	-2.12793	0.0333431	0.304048	no	no
C12orf79	153.752	0.0634571	0.415055	0.152888	0.878486	0.976745	no	no
C14orf1	4484.68	0.125982	0.188002	0.670109	0.502788	0.85537	no	no
C14orf119	5916.43	0.281508	0.227811	1.23571	0.216567	0.674841	no	no
C14orf132	163.655	0.159256	0.380255	0.418815	0.675352	0.920506	no	no
C14orf142	1516.15	-0.208934	0.203738	-1.02551	0.305124	0.753191	no	no
C14orf145	212.352	0.0146282	0.311161	0.0470115	0.962504	0.994854	no	no
C14orf156	3435.59	0.282384	0.200198	1.41053	0.158384	0.602141	no	no
C14orf159	1635.37	-0.492976	0.201037	-2.45217	0.0141998	0.185104	no	no
C14orf166	7062.73	0.0112851	0.16079	0.0701856	0.944046	0.991221	no	no
C14orf179	325.334	-0.174309	0.29673	-0.587433	0.556913	0.87735	no	no
C14orf2	7861.36	0.202533	0.205089	0.987536	0.32338	0.764513	no	no
C14orf28	362.867	-0.269651	0.281971	-0.956308	0.338917	0.775357	no	no
C14orf37	26.0289	-0.903538	0.714894	-1.26388	0.206275	NA	no	no
C14orf64	13.4055	-2.42362	1.08664	-2.23038	0.025722	NA	no	no
C14orf79	37.6212	-0.592672	0.628103	-0.943591	0.345379	NA	no	no
C14orf80	309.628	-0.180519	0.327625	-0.550991	0.58164	0.88744	no	no
C14orf93	257.847	-0.336971	0.284213	-1.18563	0.235769	0.696223	no	no
C15orf38-AP3S2	996.288	0.227489	0.232554	0.978219	0.327966	0.768793	no	no
C15orf39	470.377	0.103865	0.250246	0.415051	0.678105	0.921317	no	no
C15orf40	845.263	0.0894584	0.220201	0.406257	0.684554	0.92267	no	no
C15orf41	294.429	-0.284523	0.324738	-0.876161	0.380943	0.798706	no	no
C15orf48	11.5421	2.41082	1.3076	1.8437	0.0652265	NA	no	no
C15orf52	22.5171	-0.31064	1.01931	-0.304756	0.760552	NA	no	no
C15orf57	4681.8	0.34374	0.22455	1.5308	0.12582	0.554775	no	no
C15orf58	162.312	0.314131	0.468569	0.670404	0.5026	0.85537	no	no
C15orf61	270.634	0.427008	0.294053	1.45215	0.14646	0.584739	no	no
C15orf62	51.0465	-0.384144	0.585157	-0.65648	0.511515	0.857987	no	no
C15orf65	18.4614	-0.563916	0.836413	-0.674208	0.500179	NA	no	no
C16orf13	1143.69	0.0314549	0.202414	0.155399	0.876507	0.976058	no	no
C16orf45	232.456	-0.11514	0.323857	-0.355526	0.722195	0.93437	no	no
C16orf46	14.4122	0.866581	1.39541	0.62102	0.534586	NA	no	no
C16orf52	139.534	0.235848	0.506767	0.465397	0.641647	0.908298	no	no
C16orf54	1794.56	-0.255891	0.175723	-1.45621	0.145334	0.58373	no	no
C16orf58	773.969	-0.190313	0.198203	-0.960192	0.336959	0.77424	no	no
C16orf59	202.458	-0.0764506	0.298995	-0.255692	0.798188	0.956489	no	no
C16orf62	2397.93	0.251355	0.179453	1.40067	0.161313	0.607509	no	no
C16orf70	1184.79	0.461657	0.18811	2.45418	0.0141207	0.184934	no	no
C16orf72	3113.6	0.761226	0.256417	2.96871	0.00299055	0.0735955	no	no
C16orf74	656.634	0.539878	0.395252	1.36591	0.171968	0.622013	no	no
C16orf86	102.858	0.139846	0.48838	0.286347	0.774613	0.950823	no	no
C16orf87	1736.63	-0.0443962	0.18151	-0.244594	0.806771	0.958945	no	no
C16orf88	342.539	0.0128189	0.271558	0.0472049	0.96235	0.994854	no	no
C16orf91	961.758	0.115475	0.216183	0.534155	0.593234	0.89228	no	no
C16orf95	111.771	0.41832	0.385565	1.08495	0.277942	0.732757	no	no
C17orf100	124.966	-0.277166	0.378951	-0.731402	0.464534	0.839304	no	no
C17orf101	804.269	0.243328	0.240108	1.01341	0.310864	0.756645	no	no
C17orf105	20.8822	-1.58323	0.909796	-1.7402	0.0818233	NA	no	no
C17orf107	28.0911	0.291696	0.733272	0.397801	0.690777	NA	no	no
C17orf49	4678.84	0.490008	0.235084	2.0844	0.037124	0.321475	no	no
C17orf51	87.9253	0.252567	0.536303	0.47094	0.637684	0.906635	no	no
C17orf53	279.777	-0.0999052	0.300191	-0.332805	0.739281	0.938881	no	no
C17orf58	358.969	0.632441	0.249518	2.53465	0.0112561	0.164012	no	no
C17orf62	7589.59	-0.0664758	0.19736	-0.336826	0.736248	0.937407	no	no
C17orf63	450.706	-0.467819	0.286223	-1.63445	0.102163	0.506873	no	no
C17orf67	67.0083	0.470728	0.473122	0.994941	0.319765	0.76257	no	no
C17orf75	685.667	0.0582456	0.26025	0.223806	0.822908	0.964579	no	no
C17orf80	858.02	0.0110372	0.196865	0.0560647	0.95529	0.992885	no	no
C17orf89	1590.67	0.552523	0.24552	2.25042	0.0244223	0.256007	no	no
C17orf97	24.0524	-0.752678	1.03737	-0.725566	0.468105	NA	no	no
C17orf99	111.735	-0.681249	0.586667	-1.16122	0.245553	0.706002	no	no
C18orf21	831.563	-0.0200284	0.246089	-0.0813867	0.935134	0.990808	no	no
C18orf25	1833.9	0.34989	0.220063	1.58995	0.111846	0.529204	no	no
C18orf32	3164.99	0.127252	0.224663	0.566412	0.571114	0.883206	no	no
C18orf54	378.765	-0.127461	0.27946	-0.456096	0.648321	0.910582	no	no
C18orf8	5204.63	-0.0452757	0.211069	-0.214506	0.830152	0.965939	no	no
C19orf10	3615.95	0.177066	0.212083	0.834892	0.403778	0.811527	no	no
C19orf12	1396.43	0.231025	0.239067	0.966362	0.333863	0.771871	no	no
C19orf24	623.817	1.15044	0.32468	3.54329	0.000395174	0.0201841	no	no
C19orf25	908.122	-0.153972	0.201446	-0.764332	0.44467	0.829605	no	no
C19orf35	119.232	1.08671	0.537371	2.02227	0.0431482	0.346819	no	no
C19orf40	290.656	-0.14713	0.287142	-0.512393	0.608376	0.897666	no	no
C19orf43	6106.93	0.0735973	0.179538	0.409927	0.68186	0.922188	no	no
C19orf44	73.8583	-0.942515	0.51077	-1.84528	0.0649963	0.414777	no	no
C19orf47	367.12	-0.0932947	0.310206	-0.300751	0.763605	0.947471	no	no
C19orf52	692.727	0.508434	0.352668	1.44168	0.149393	0.589776	no	no
C19orf53	2861.5	0.0722766	0.185549	0.38953	0.696884	0.92575	no	no
C19orf54	388.815	0.0342565	0.254065	0.134834	0.892743	0.980223	no	no
C19orf57	74.7224	0.0994387	0.497954	0.199695	0.841719	0.96829	no	no
C19orf60	1222.42	0.204653	0.216026	0.947353	0.343459	0.778846	no	no
C19orf66	1347.37	-0.197793	0.185493	-1.06631	0.286284	0.741694	no	no
C19orf68	47.7003	-1.00897	0.7164	-1.40839	0.159017	0.602854	no	no
C19orf70	1723.92	0.187255	0.204119	0.917382	0.358943	0.786072	no	no
C19orf73	19.9911	-0.242473	0.764581	-0.317132	0.751143	NA	no	no
C19orf79	2403.74	0.125611	0.220133	0.570616	0.56826	0.881549	no	no
C1D	2833.02	0.108735	0.195939	0.554942	0.578935	0.886273	no	no
C1GALT1	3377.28	0.0208308	0.234899	0.0886798	0.929336	0.990225	no	no
C1GALT1C1	1429.68	0.178945	0.216782	0.82546	0.40911	0.813056	no	no
C1orf106	36.6801	-2.09274	0.878693	-2.38165	0.0172355	NA	no	no
C1orf109	984.945	0.0385954	0.223561	0.172639	0.862935	0.972258	no	no
C1orf112	1256.12	-0.197924	0.206006	-0.960767	0.336669	0.774027	no	no
C1orf115	686.26	0.00888648	0.260158	0.0341579	0.972751	0.995705	no	no
C1orf122	1017.8	0.799747	0.205413	3.89337	9.88631e-05	0.00808467	no	no
C1orf123	1282.63	0.0573132	0.224428	0.255374	0.798434	0.956496	no	no
C1orf131	1097.48	0.0870116	0.189332	0.459572	0.645823	0.90994	no	no
C1orf159	227.83	-0.204992	0.270202	-0.758662	0.448055	0.831452	no	no
C1orf162	2550.28	-0.111006	0.265565	-0.417998	0.675949	0.920506	no	no
C1orf174	1290.28	0.151551	0.190551	0.79533	0.426421	0.821013	no	no
C1orf186	209.148	-0.272092	0.438369	-0.620693	0.534801	0.867453	no	no
C1orf198	415.975	0.147702	0.25999	0.568107	0.569962	0.882532	no	no
C1orf200	98.6941	-0.125475	0.431732	-0.290632	0.771333	0.949277	no	no
C1orf21	509.43	0.2513	0.357966	0.70202	0.482667	0.849164	no	no
C1orf216	654.399	-0.0353476	0.222259	-0.159038	0.873639	0.974857	no	no
C1orf220	186.152	-0.9478	0.336998	-2.81248	0.00491615	0.0985175	no	no
C1orf228	619.354	0.917718	0.249058	3.68476	0.000228917	0.0136997	no	no
C1orf27	742.341	0.248964	0.220163	1.13082	0.258131	0.714514	no	no
C1orf35	68.5641	-0.0391476	0.597793	-0.0654869	0.947786	0.991227	no	no
C1orf43	9653.69	0.220026	0.212168	1.03704	0.299719	0.749396	no	no
C1orf50	426.317	-0.240413	0.297001	-0.80947	0.418245	0.817904	no	no
C1orf52	1055.66	0.0304081	0.213684	0.142304	0.88684	0.978474	no	no
C1orf54	73.5375	0.161445	0.494501	0.326482	0.74406	0.941302	no	no
C1orf56	276.387	-0.151336	0.257852	-0.586911	0.557264	0.877452	no	no
C1orf61	24.5407	1.5476	0.880697	1.75724	0.0788772	NA	no	no
C1orf74	691.055	0.374899	0.215704	1.73803	0.0822062	0.466159	no	no
C1orf95	39.9037	1.12333	0.696071	1.61381	0.106568	NA	no	no
C1QBP	8465.19	1.24633	0.593511	2.09993	0.0357347	0.316578	no	no
C1QL3	44.1349	0.481987	0.677682	0.71123	0.476942	NA	no	no
C1QTNF6	66.5932	0.768674	0.490237	1.56796	0.11689	0.539774	no	no
C1R	103.387	0.0673642	0.428417	0.15724	0.875056	0.975748	no	no
C1RL	95.6526	-0.00453419	0.389379	-0.0116447	0.990709	0.997504	no	no
C1S	40.623	-0.999456	0.684428	-1.46028	0.144214	NA	no	no
C2	20.8938	-1.34104	0.850745	-1.57631	0.114955	NA	no	no
C20orf100	136.122	0.381006	0.634193	0.600773	0.547991	0.873486	no	no
C20orf194	166.197	0.0895702	0.426622	0.209952	0.833705	0.966398	no	no
C20orf195	14.7131	0.602829	0.941641	0.64019	0.522049	NA	no	no
C20orf196	1122.55	-0.258774	0.235143	-1.1005	0.271116	0.726839	no	no
C20orf24	6779.91	0.489125	0.314487	1.55531	0.119872	0.545509	no	no
C20orf27	1110.71	-0.12798	0.196309	-0.651932	0.514445	0.859434	no	no
C20orf96	43.9691	0.032742	0.72207	0.0453445	0.963833	NA	no	no
C21orf119	140.044	-0.00598216	0.376668	-0.0158818	0.987329	0.996729	no	no
C21orf2	433.282	0.0677228	0.247427	0.273708	0.784309	0.953218	no	no
C21orf33	172.624	0.233096	0.364159	0.640095	0.522111	0.862606	no	no
C21orf58	233.341	-0.321613	0.341681	-0.941266	0.346568	0.781442	no	no
C21orf59	1357.52	-0.035934	0.191887	-0.187267	0.851451	0.969808	no	no
C21orf62-AS1	48.1645	0.208892	0.514402	0.406086	0.684679	0.92267	no	no
C21orf67	85.822	0.0154207	0.406223	0.0379612	0.969719	0.995005	no	no
C21orf81	15.376	-0.36593	1.04125	-0.351432	0.725264	NA	no	no
C21orf91	2325.1	-0.0675646	0.231786	-0.291495	0.770673	0.94913	no	no
C22orf27	66.2357	-0.608896	0.583327	-1.04383	0.296562	0.747627	no	no
C22orf29	453.838	-0.404953	0.226974	-1.78414	0.0744006	0.444445	no	no
C22orf34	248.095	-0.29601	0.291735	-1.01465	0.310271	0.756207	no	no
C22orf39	1925.55	-0.0227253	0.229643	-0.0989591	0.921171	0.989272	no	no
C22orf42	9.95588	0.372379	1.9367	0.192275	0.847527	NA	no	no
C22orf46	79.9616	-0.0238018	0.466612	-0.0510099	0.959318	0.994556	no	no
C2CD2	247.571	-0.04023	0.330859	-0.121593	0.903222	0.98356	yes	no
C2CD2L	190.388	-0.0124939	0.407433	-0.0306649	0.975537	0.996027	no	no
C2CD3	681.884	-0.808633	0.243135	-3.32587	0.000881443	0.034888	yes	no
C2CD5	1451.49	0.0202414	0.224337	0.0902275	0.928106	0.990194	no	no
C2orf15	54.5923	-0.490348	0.500056	-0.980586	0.326797	0.767732	no	no
C2orf42	1032.91	-0.0577536	0.250683	-0.230385	0.817793	0.963323	no	no
C2orf44	911.047	0.254786	0.261764	0.973343	0.330383	0.770307	no	no
C2orf47	978.119	0.0429134	0.257422	0.166704	0.867603	0.972668	no	no
C2orf49	986.728	0.025381	0.217995	0.116429	0.907313	0.984524	no	no
C2orf58	33.1922	-0.366938	0.680874	-0.538923	0.58994	NA	no	no
C2orf68	950.788	0.399819	0.202903	1.97049	0.0487825	0.368274	no	no
C2orf69	1314.45	-0.104383	0.198462	-0.52596	0.598916	0.893623	no	no
C2orf74	797.074	0.143677	0.234035	0.613912	0.539273	0.869979	no	no
C2orf76	599.368	-0.182894	0.224615	-0.814257	0.415498	0.816118	no	no
C2orf81	146.402	0.31317	0.349171	0.896896	0.369774	0.79165	no	no
C2orf88	100.49	-0.431283	0.400989	-1.07555	0.282129	0.738079	no	no
C2orf91	49.5782	-0.0131217	0.621719	-0.0211054	0.983162	0.996608	no	no
C3AR1	93.8079	1.66071	0.610823	2.7188	0.00655185	0.118167	no	no
C3orf14	429.279	0.143329	0.272138	0.52668	0.598416	0.893383	no	no
C3orf17	2246.88	0.200186	0.189503	1.05638	0.290796	0.744015	no	no
C3orf18	156.868	-0.370927	0.339273	-1.0933	0.274263	0.729756	no	no
C3orf33	58.0424	0.614896	0.525522	1.17007	0.241974	0.702166	no	no
C3orf38	4219.26	0.226957	0.190035	1.19429	0.232365	0.692155	no	no
C3orf52	268.101	1.14248	0.273698	4.17425	2.98971e-05	0.00322643	no	no
C3orf58	1327.33	0.591537	0.289525	2.04313	0.0410396	0.338166	no	no
C3orf62	227.758	-0.737896	0.423793	-1.74117	0.0816535	0.464626	no	no
C3orf67	270.312	-0.233425	0.405188	-0.576091	0.564553	0.879659	no	no
C4BPB	65.5035	0.767952	0.560278	1.37066	0.17048	0.618843	no	no
C4orf27	1152.52	0.358508	0.210495	1.70317	0.0885365	0.4797	no	no
C4orf3	7046.73	0.304425	0.182612	1.66705	0.0955035	0.493799	no	no
C4orf32	1004.05	0.321172	0.200013	1.60575	0.108328	0.523379	no	no
C4orf33	703.297	0.318984	0.243514	1.30992	0.190222	0.642946	no	no
C4orf46	1416.15	0.219201	0.196173	1.11739	0.263828	0.719825	no	no
C4orf47	32.3658	-0.0861002	0.671299	-0.128259	0.897944	NA	no	no
C4orf48	302.921	0.948958	0.444885	2.13304	0.0329215	0.302473	no	no
C5	204.201	-0.82408	0.336025	-2.45244	0.0141891	0.185104	no	no
C5AR1	17.585	-0.71001	1.07525	-0.660323	0.509046	NA	no	no
C5orf15	4944.95	0.408967	0.178796	2.28734	0.0221758	0.244528	no	no
C5orf17	34.0084	-0.860185	0.670661	-1.28259	0.199635	NA	no	no
C5orf22	1677.19	0.085207	0.19934	0.427445	0.669055	0.917963	no	no
C5orf24	908.097	0.251951	0.214846	1.17271	0.240913	0.701584	no	no
C5orf28	809.146	0.225251	0.207545	1.08531	0.277784	0.732757	no	no
C5orf30	770.891	-0.138004	0.247066	-0.558571	0.576455	0.884878	no	no
C5orf34	435.477	0.40968	0.279703	1.4647	0.143004	0.580577	no	no
C5orf42	484.677	-0.282228	0.296613	-0.951499	0.341351	0.776473	no	no
C5orf45	235.934	-0.0736923	0.270567	-0.272363	0.785343	0.953307	no	no
C5orf51	1912.08	0.0525701	0.19725	0.266514	0.789843	0.954284	no	no
C5orf55	65.2015	0.551658	0.527213	1.04637	0.295392	0.747342	no	no
C5orf63	233.572	-0.245213	0.319327	-0.767906	0.442543	0.828249	no	no
C5orf66	36.3019	0.475043	0.754184	0.629876	0.528776	NA	no	no
C6orf1	1569.01	0.158659	0.254393	0.623675	0.532841	0.866635	no	no
C6orf106	3800.65	0.125741	0.207574	0.605764	0.544672	0.87311	no	no
C6orf120	792.563	0.0840309	0.243858	0.34459	0.730403	0.935078	no	no
C6orf132	21.0857	-1.55631	0.917245	-1.69672	0.0897494	NA	no	no
C6orf136	161.845	-0.486014	0.351318	-1.3834	0.166542	0.612655	no	no
C6orf163	30.9641	-0.460296	0.648629	-0.709644	0.477925	NA	no	no
C6orf201	26.0499	-1.29058	1.05013	-1.22898	0.21908	NA	no	no
C6orf203	627.697	-0.149252	0.230559	-0.647349	0.517406	0.860899	no	no
C6orf222	23.5855	3.26072	1.28517	2.53718	0.0111749	NA	no	no
C6orf223	265.244	0.450309	0.453351	0.993288	0.320569	0.762824	no	no
C6orf226	162.879	0.210874	0.311875	0.676149	0.498946	0.855164	no	no
C6orf3	44.4804	-0.0480881	0.572283	-0.0840286	0.933034	NA	no	no
C6orf47	1352.02	0.0364568	0.221706	0.164438	0.869386	0.973328	no	no
C6orf48	3971.09	0.15778	0.211468	0.746117	0.455597	0.83476	no	no
C6orf52	29.1922	-0.358085	0.667226	-0.536677	0.591491	NA	no	no
C6orf59	22.4872	0.0123125	0.952114	0.0129317	0.989682	NA	no	no
C6orf62	7221.62	0.353686	0.21709	1.62922	0.103267	0.509221	no	no
C6orf89	2616.41	0.056689	0.181882	0.311681	0.755283	0.945253	no	no
C7orf13	195.943	-0.380363	0.308617	-1.23248	0.21777	0.675964	no	no
C7orf25	78.4714	0.125037	0.476999	0.262132	0.79322	0.955149	no	no
C7orf26	553.039	1.11192	0.43912	2.53217	0.0113361	0.164012	no	no
C7orf31	218.295	0.182942	0.443499	0.412496	0.679976	0.921855	no	no
C7orf43	144.717	-0.0362504	0.385306	-0.0940821	0.925044	0.989593	no	no
C7orf49	1628.19	-0.0303635	0.204837	-0.148232	0.882159	0.977159	no	no
C7orf50	2835.99	0.0676996	0.192679	0.35136	0.725318	0.934946	no	no
C7orf55	427.325	-0.0841668	0.262121	-0.321099	0.748136	0.942881	no	no
C7orf55-LUC7L2	608.891	0.0848212	0.248818	0.340896	0.733182	0.935964	no	no
C7orf60	1054.51	0.245295	0.260367	0.942113	0.346135	0.781302	no	no
C7orf73	6162.42	0.114182	0.171719	0.664938	0.50609	0.856974	no	no
C8orf33	3277.13	0.334981	0.217504	1.54011	0.123532	0.55221	no	no
C8orf37	192.756	0.0092776	0.333177	0.0278459	0.977785	0.996027	no	no
C8orf41	1975.93	0.0974431	0.215924	0.451284	0.651785	0.912463	no	no
C8orf44	89.1075	0.062226	0.408956	0.152158	0.879062	0.976745	no	no
C8orf49	30.7539	-0.278718	0.670272	-0.415828	0.677536	NA	no	no
C8orf51	13.1269	-0.521807	1.20785	-0.432012	0.665733	NA	no	no
C8orf58	478.258	0.463282	0.287187	1.61318	0.106706	0.518604	no	no
C8orf59	3623.36	0.314741	0.231462	1.35979	0.173895	0.624008	no	no
C8orf76	1444.07	0.140616	0.217947	0.645184	0.518808	0.861388	no	no
C8orf77	25.3736	0.276207	0.88619	0.311679	0.755284	NA	no	no
C8orf82	249.524	2.02036	0.953688	2.11846	0.0341357	0.308252	no	no
C8orf88	398.318	0.217744	0.262648	0.829034	0.407085	0.812224	no	no
C9orf114	1335.84	0.0818685	0.189121	0.43289	0.665094	0.917866	no	no
C9orf139	33.2601	0.19543	0.684419	0.285541	0.77523	NA	no	no
[truncated: 14,334 more rows]
